# Supplementary material for: (E)-(25S)-23-Acetyl-5β-furost-22-ene-3β,26-diol
Source: Acta Crystallogr Sect E Struct Rep Online. 2008 Feb 22;64(Pt 3):o613. doi: 10.1107/S1600536808004509 (PMC2960791; doi:10.1107/S1600536808004509)
Supplement: Supplementary file 1 [file e-64-0o613-sup1.cif]

##############################################################################
###                                                                        ###
###        Electronic paper (Acta Crystallographica Section E)             ###
###                                                                        ###
##############################################################################
#                                                                            #
# This CIF contains the data in a paper accepted for publication in Acta     #
# Crystallographica Section E. It conforms to the requirements of Notes      #
# for Authors for Section E, and has been peer reviewed under the auspices   #
# of the IUCr Commission on Journals.                                        #
#                                                                            #
# Full details of the Crystallographic Information File format               #
# are given in the paper "The Crystallographic Information File (CIF):       #
# a New Standard Archive File for Crystallography" by S. R. Hall, F. H.      #
# Allen and I. D. Brown [Acta Cryst. (1991), A47, 655-685].                  #
#                                                                            #
# The current version of the core CIF dictionary is obtainable from          #
# ftp://ftp.iucr.org/pub/cif_core.dic. The current version number is 2.1.    #
#                                                                            #
# Software is freely available for graphical display of the structure(s) in  #
# this CIF.  For information consult the CIF home page http://www.iucr.org/  #
# cif/home.html                                                              #
#                                                                            #
##############################################################################
                                             
data_I
_audit_creation_method     SHELXTL-Plus
_chemical_name_systematic
;
(<i>E</i>)-(25<i>S</i>)-23-Acetyl-5\b-furost-22-ene-3\b,26-diol
;
_chemical_name_common     ?
_chemical_formula_moiety     'C29 H46 O4'
_chemical_formula_sum     'C29 H46 O4'
_chemical_formula_iupac     'C29 H46 O4'
_chemical_formula_weight     458.66
_chemical_melting_point        .354E-305
_symmetry_cell_setting     monoclinic
_symmetry_space_group_name_H-M     'C 2'
_symmetry_space_group_name_Hall     'C 2y'
loop_
    _symmetry_equiv_pos_as_xyz
    'x, y, z'
    '-x, y, -z'
    'x+1/2, y+1/2, z'
    '-x+1/2, y+1/2, -z'
_cell_length_a     23.568(2)
_cell_length_b     7.8420(9)
_cell_length_c     14.7840(14)
_cell_angle_alpha     90.00
_cell_angle_beta     101.046(5)
_cell_angle_gamma     90.00
_cell_volume     2681.7(5)
_cell_formula_units_Z     4
_cell_measurement_reflns_used     74
_cell_measurement_theta_min     4.85
_cell_measurement_theta_max     12.24
_cell_measurement_temperature     296.0(10)
_cell_measurement_pressure     101(2)
_exptl_crystal_description     irregular
_exptl_crystal_colour     colourless
_exptl_crystal_size_max     0.65
_exptl_crystal_size_mid     0.35
_exptl_crystal_size_min     0.32
_exptl_crystal_density_diffrn     1.136
_exptl_crystal_density_meas     ?
_exptl_crystal_density_method     'not measured'
_exptl_crystal_F_000     1008
_exptl_absorpt_coefficient_mu     0.073
_exptl_absorpt_correction_type     none
_exptl_absorpt_process_details     .
_exptl_absorpt_correction_T_min     .
_exptl_absorpt_correction_T_max     .
_exptl_special_details     ?
_diffrn_ambient_temperature     296.0(10)
_diffrn_radiation_type     MoK\a
_diffrn_radiation_wavelength     0.71073
_diffrn_radiation_source     'fine-focus sealed tube'
_diffrn_radiation_monochromator     graphite
_diffrn_measurement_device_type     'Bruker P4'
_diffrn_measurement_method     '2\q/\w scans'
_diffrn_detector_area_resol_mean     ?
_diffrn_reflns_number     4351
_diffrn_reflns_av_R_equivalents     0.0261
_diffrn_reflns_av_sigmaI/netI     0.0317
_diffrn_reflns_theta_min     2.03
_diffrn_reflns_theta_max     25.01
_diffrn_reflns_theta_full     25.01
_diffrn_measured_fraction_theta_max     0.999
_diffrn_measured_fraction_theta_full     0.999
_diffrn_reflns_limit_h_min     -1
_diffrn_reflns_limit_h_max     28
_diffrn_reflns_limit_k_min     -9
_diffrn_reflns_limit_k_max     5
_diffrn_reflns_limit_l_min     -17
_diffrn_reflns_limit_l_max     17
_diffrn_standards_number     3
_diffrn_standards_interval_count     97
_diffrn_standards_interval_time     ?
_diffrn_standards_decay_%     1
loop_
    _diffrn_standard_refln_index_h
    _diffrn_standard_refln_index_k
    _diffrn_standard_refln_index_l
    2 0 3
    -5 -1 0
    4 0 2
_refine_special_details     ?
_reflns_number_total     2559
_reflns_number_gt     2121
_reflns_threshold_expression     I>2\s(I)
_refine_ls_structure_factor_coef     Fsqd
_refine_ls_matrix_type     full
_refine_ls_R_factor_all     0.0500
_refine_ls_R_factor_gt     0.0385
_refine_ls_wR_factor_gt     0.0904
_refine_ls_wR_factor_ref     0.0967
_refine_ls_goodness_of_fit_ref     1.024
_refine_ls_restrained_S_all     1.042
_refine_ls_number_reflns     2559
_refine_ls_number_parameters     323
_refine_ls_number_restraints     2
_refine_ls_number_constraints     0
_refine_ls_hydrogen_treatment     constr
_refine_ls_weighting_scheme     calc
_refine_ls_weighting_details
         'calc w=1/[\s^2^(Fo^2^)+(0.0494P)^2^+0.4384P] where P=(Fo^2^+2Fc^2^)/3'
_atom_sites_solution_hydrogens     geom
_atom_sites_solution_primary     direct
_atom_sites_solution_secondary     difmap
_refine_ls_shift/su_max     0.000
_refine_ls_shift/su_mean     0.000
_refine_diff_density_max     0.130
_refine_diff_density_min     -0.127
_refine_ls_extinction_method     SHELXTL-Plus
_refine_ls_extinction_coef     0.0026(5)
_refine_ls_extinction_expression
                                  'Fc^*^=kFc[1+0.001xFc^2^\l^3^/sin(2\q)]^-1/4^'
_refine_ls_abs_structure_details     .
_refine_ls_abs_structure_Flack     .
loop_
    _atom_type_symbol
    _atom_type_description
    _atom_type_scat_dispersion_real
    _atom_type_scat_dispersion_imag
    _atom_type_scat_source
    'C' 'C' 0.0033 0.0016
                         'International Tables Vol C Tables 4.2.6.8 and 6.1.1.4'
    'H' 'H' 0.0000 0.0000
                         'International Tables Vol C Tables 4.2.6.8 and 6.1.1.4'
    'O' 'O' 0.0106 0.0060
                         'International Tables Vol C Tables 4.2.6.8 and 6.1.1.4'
_computing_data_collection     'XSCANS (Siemens, 1996)'
_computing_cell_refinement     'XSCANS (Siemens, 1996)'
_computing_data_reduction     'XSCANS (Siemens, 1996)'
_computing_structure_solution     'SHELXTL-Plus (Release 5.10; Sheldrick, 2008)'
_computing_structure_refinement
                                  'SHELXTL-Plus (Release 5.10; Sheldrick, 2008)'
_computing_molecular_graphics     'SHELXTL-Plus (Release 5.10; Sheldrick, 2008)'
_computing_publication_material
                                  'SHELXTL-Plus (Release 5.10; Sheldrick, 2008)'
loop_
    _atom_site_type_symbol
    _atom_site_label
    _atom_site_fract_x
    _atom_site_fract_y
    _atom_site_fract_z
    _atom_site_U_iso_or_equiv
    _atom_site_adp_type
    _atom_site_calc_flag
    _atom_site_refinement_flags
    _atom_site_occupancy
    _atom_site_disorder_assembly
    _atom_site_disorder_group
    C C1 0.34699(12) 0.0303(4) 0.50200(18) 0.0581(7) Uani d . 1 . .
    H H1A 0.3696 -0.0244 0.4619 0.070 Uiso calc R 1 . .
    H H1B 0.3400 -0.0537 0.5467 0.070 Uiso calc R 1 . .
    C C2 0.28939(12) 0.0842(5) 0.44463(18) 0.0638(8) Uani d . 1 . .
    H H2A 0.2649 0.1283 0.4851 0.077 Uiso calc R 1 . .
    H H2B 0.2703 -0.0147 0.4130 0.077 Uiso calc R 1 . .
    C C3 0.29628(11) 0.2195(5) 0.37409(17) 0.0601(8) Uani d . 1 . .
    H H3A 0.2580 0.2618 0.3453 0.072 Uiso calc R 1 . .
    O O3' 0.32240(9) 0.1390(3) 0.30500(12) 0.0705(6) Uani d . 1 . .
    H H3' 0.3269 0.2348 0.2647 0.106 Uiso d R 1 . .
    C C4 0.33188(11) 0.3665(4) 0.42067(17) 0.0558(7) Uani d . 1 . .
    H H4A 0.3093 0.4271 0.4587 0.067 Uiso calc R 1 . .
    H H4B 0.3394 0.4450 0.3736 0.067 Uiso calc R 1 . .
    C C5 0.38998(11) 0.3145(4) 0.48114(16) 0.0544(7) Uani d . 1 . .
    H H5A 0.4135 0.2638 0.4402 0.065 Uiso calc R 1 . .
    C C6 0.42273(13) 0.4707(5) 0.52571(19) 0.0691(9) Uani d . 1 . .
    H H6A 0.4244 0.5557 0.4786 0.083 Uiso calc R 1 . .
    H H6B 0.4621 0.4380 0.5524 0.083 Uiso calc R 1 . .
    C C7 0.39424(13) 0.5492(4) 0.60094(18) 0.0612(8) Uani d . 1 . .
    H H7A 0.4183 0.6413 0.6307 0.073 Uiso calc R 1 . .
    H H7B 0.3571 0.5971 0.5728 0.073 Uiso calc R 1 . .
    C C8 0.38548(11) 0.4176(4) 0.67347(16) 0.0488(7) Uani d . 1 . .
    H H8A 0.4235 0.3826 0.7075 0.059 Uiso calc R 1 . .
    C C9 0.35351(11) 0.2576(4) 0.62918(16) 0.0453(6) Uani d . 1 . .
    H H9A 0.3155 0.2972 0.5973 0.054 Uiso calc R 1 . .
    C C10 0.38278(10) 0.1769(4) 0.55348(16) 0.0495(7) Uani d . 1 . .
    C C11 0.34185(13) 0.1317(4) 0.70299(17) 0.0554(7) Uani d . 1 . .
    H H11A 0.3183 0.0388 0.6730 0.066 Uiso calc R 1 . .
    H H11B 0.3784 0.0837 0.7340 0.066 Uiso calc R 1 . .
    C C12 0.31126(12) 0.2120(4) 0.77530(17) 0.0543(7) Uani d . 1 . .
    H H12A 0.2722 0.2435 0.7462 0.065 Uiso calc R 1 . .
    H H12B 0.3087 0.1283 0.8227 0.065 Uiso calc R 1 . .
    C C13 0.34296(10) 0.3699(3) 0.82002(15) 0.0419(6) Uani d . 1 . .
    C C14 0.35120(11) 0.4910(4) 0.74173(16) 0.0463(6) Uani d . 1 . .
    H H14A 0.3123 0.5116 0.7061 0.056 Uiso calc R 1 . .
    C C15 0.36958(13) 0.6583(4) 0.79078(17) 0.0586(7) Uani d . 1 . .
    H H15A 0.3614 0.7543 0.7489 0.070 Uiso calc R 1 . .
    H H15B 0.4105 0.6577 0.8178 0.070 Uiso calc R 1 . .
    C C16 0.33268(12) 0.6649(4) 0.86521(16) 0.0520(7) Uani d . 1 . .
    H H16A 0.3018 0.7499 0.8500 0.062 Uiso calc R 1 . .
    C C17 0.30738(10) 0.4861(4) 0.87245(16) 0.0446(6) Uani d . 1 . .
    H H17A 0.2668 0.4851 0.8410 0.054 Uiso calc R 1 . .
    C C18 0.40118(11) 0.3167(4) 0.88110(17) 0.0549(7) Uani d . 1 . .
    H H18A 0.4248 0.2613 0.8438 0.082 Uiso calc R 1 . .
    H H18B 0.3940 0.2397 0.9281 0.082 Uiso calc R 1 . .
    H H18C 0.4208 0.4162 0.9093 0.082 Uiso calc R 1 . .
    C C19 0.44245(12) 0.1014(5) 0.5966(2) 0.0722(9) Uani d . 1 . .
    H H19A 0.4616 0.0637 0.5484 0.108 Uiso calc R 1 . .
    H H19B 0.4373 0.0064 0.6352 0.108 Uiso calc R 1 . .
    H H19C 0.4655 0.1871 0.6328 0.108 Uiso calc R 1 . .
    C C20 0.31059(10) 0.4638(4) 0.97677(15) 0.0460(6) Uani d . 1 . .
    H H20A 0.3199 0.3454 0.9951 0.055 Uiso calc R 1 . .
    C C21 0.25366(14) 0.5186(5) 1.0048(2) 0.0666(8) Uani d . 1 . .
    H H21A 0.2590 0.5234 1.0708 0.100 Uiso calc R 1 . .
    H H21B 0.2239 0.4374 0.9816 0.100 Uiso calc R 1 . .
    H H21C 0.2426 0.6291 0.9795 0.100 Uiso calc R 1 . .
    C C22 0.35952(10) 0.5804(4) 1.01821(16) 0.0475(6) Uani d . 1 . .
    O O22' 0.36797(8) 0.6985(3) 0.95547(11) 0.0601(5) Uani d . 1 . .
    C C23 0.39521(11) 0.5813(4) 1.10164(16) 0.0500(6) Uani d . 1 . .
    C C23' 0.38752(13) 0.4580(4) 1.17199(17) 0.0554(7) Uani d . 1 . .
    C C23" 0.43509(14) 0.4394(6) 1.2564(2) 0.0798(11) Uani d . 1 . .
    H H23A 0.4268 0.3440 1.2924 0.120 Uiso calc R 1 . .
    H H23B 0.4373 0.5414 1.2928 0.120 Uiso calc R 1 . .
    H H23C 0.4714 0.4211 1.2374 0.120 Uiso calc R 1 . .
    O O23" 0.34436(9) 0.3677(3) 1.16669(12) 0.0715(6) Uani d . 1 . .
    C C24 0.44328(12) 0.7122(5) 1.11723(19) 0.0615(8) Uani d . 1 A .
    H H24A 0.4731 0.6725 1.1675 0.074 Uiso calc R 1 . .
    H H24B 0.4602 0.7161 1.0624 0.074 Uiso calc R 1 . .
    C C25 0.42713(18) 0.8916(6) 1.1391(3) 0.1028(14) Uani d D 1 . .
    H H25A 0.3916 0.9267 1.1003 0.123 Uiso d PR 0.591(9) A 1
    H H25B 0.4080 0.9136 1.0768 0.123 Uiso d PR 0.409(9) A 2
    C C26A 0.4232(7) 0.9015(16) 1.2456(6) 0.089(3) Uani d PD 0.591(9) A 1
    H H26A 0.4203 1.0204 1.2622 0.107 Uiso d PR 0.591(9) A 1
    H H26B 0.4589 0.8573 1.2817 0.107 Uiso d PR 0.591(9) A 1
    O O26A 0.3760(3) 0.8110(8) 1.2709(5) 0.118(3) Uani d P 0.591(9) A 1
    H H26E 0.3527 0.8792 1.2846 0.177 Uiso calc PR 0.591(9) A 1
    C C26B 0.3808(5) 0.9329(14) 1.1735(7) 0.096(4) Uani d P 0.409(9) A 2
    H H26C 0.3485 0.8560 1.1544 0.115 Uiso d PR 0.409(9) A 2
    H H26D 0.3688 1.0503 1.1613 0.115 Uiso d PR 0.409(9) A 2
    O O26B 0.4123(8) 0.903(3) 1.2732(8) 0.123(5) Uani d P 0.409(9) A 2
    H H26F 0.3974 0.9613 1.3082 0.184 Uiso calc PR 0.409(9) A 2
    C C27 0.47626(19) 1.0164(7) 1.1335(3) 0.1147(16) Uani d . 1 A .
    H H27A 0.4869 1.0071 1.0742 0.172 Uiso calc R 1 . .
    H H27B 0.5090 0.9898 1.1807 0.172 Uiso calc R 1 . .
    H H27C 0.4637 1.1307 1.1421 0.172 Uiso calc R 1 . .
loop_
    _atom_site_aniso_label
    _atom_site_aniso_U_11
    _atom_site_aniso_U_22
    _atom_site_aniso_U_33
    _atom_site_aniso_U_12
    _atom_site_aniso_U_13
    _atom_site_aniso_U_23
    C1 0.0725(17) 0.0578(18) 0.0448(13) 0.0020(16) 0.0132(12) -0.0001(13)
    C2 0.0620(15) 0.076(2) 0.0531(14) -0.0184(16) 0.0093(12) -0.0056(16)
    C3 0.0535(14) 0.078(2) 0.0470(13) -0.0013(16) 0.0039(11) 0.0027(15)
    O3' 0.0913(14) 0.0727(15) 0.0479(9) -0.0049(13) 0.0146(9) 0.0015(11)
    C4 0.0602(15) 0.0618(19) 0.0464(13) 0.0021(16) 0.0126(12) 0.0106(14)
    C5 0.0495(14) 0.073(2) 0.0425(13) -0.0035(14) 0.0132(11) 0.0026(14)
    C6 0.0679(17) 0.088(2) 0.0542(15) -0.0252(19) 0.0196(13) 0.0086(18)
    C7 0.0704(17) 0.063(2) 0.0518(14) -0.0228(16) 0.0146(13) 0.0034(14)
    C8 0.0441(12) 0.0570(18) 0.0441(12) -0.0069(13) 0.0058(10) 0.0057(12)
    C9 0.0416(12) 0.0498(16) 0.0438(12) -0.0006(12) 0.0067(10) 0.0049(12)
    C10 0.0456(13) 0.0605(18) 0.0419(12) 0.0030(13) 0.0070(10) 0.0033(13)
    C11 0.0732(17) 0.0473(17) 0.0463(13) -0.0074(15) 0.0131(12) 0.0016(13)
    C12 0.0686(16) 0.0490(16) 0.0480(13) -0.0094(15) 0.0177(12) 0.0017(13)
    C13 0.0427(12) 0.0424(15) 0.0400(12) 0.0000(12) 0.0064(10) 0.0053(12)
    C14 0.0474(13) 0.0468(16) 0.0427(13) -0.0029(13) 0.0040(10) 0.0047(12)
    C15 0.0768(18) 0.0463(17) 0.0519(14) -0.0076(15) 0.0105(13) 0.0070(14)
    C16 0.0603(15) 0.0444(16) 0.0478(13) 0.0051(13) 0.0018(11) 0.0027(13)
    C17 0.0389(12) 0.0488(16) 0.0429(12) 0.0007(12) -0.0005(9) 0.0042(12)
    C18 0.0548(14) 0.0623(18) 0.0469(13) 0.0127(14) 0.0081(11) 0.0068(14)
    C19 0.0596(16) 0.098(3) 0.0585(15) 0.0196(19) 0.0089(13) -0.0004(19)
    C20 0.0469(13) 0.0458(15) 0.0454(12) -0.0030(12) 0.0093(10) -0.0009(12)
    C21 0.0573(14) 0.075(2) 0.0720(15) 0.0054(17) 0.0229(12) -0.0050(17)
    C22 0.0550(14) 0.0441(14) 0.0453(12) 0.0000(13) 0.0142(11) -0.0016(13)
    O22' 0.0774(12) 0.0511(12) 0.0493(9) -0.0155(11) 0.0058(8) 0.0015(9)
    C23 0.0502(13) 0.0565(17) 0.0439(12) -0.0022(14) 0.0101(11) -0.0066(13)
    C23' 0.0585(16) 0.065(2) 0.0432(13) 0.0032(16) 0.0119(12) -0.0062(14)
    C23" 0.0706(19) 0.109(3) 0.0560(16) 0.000(2) 0.0016(15) 0.0168(19)
    O23" 0.0800(13) 0.0824(16) 0.0506(10) -0.0193(14) 0.0090(9) 0.0101(11)
    C24 0.0533(15) 0.083(2) 0.0492(13) -0.0108(17) 0.0131(12) -0.0121(16)
    C25 0.079(2) 0.067(2) 0.168(4) -0.021(2) 0.039(3) -0.038(3)
    C26A 0.119(7) 0.087(5) 0.075(7) -0.029(5) 0.053(6) -0.040(6)
    O26A 0.121(4) 0.106(4) 0.150(5) -0.022(4) 0.085(4) -0.043(4)
    C26B 0.102(7) 0.080(7) 0.094(8) 0.017(6) -0.011(6) -0.028(6)
    O26B 0.141(11) 0.182(12) 0.057(5) 0.006(9) 0.047(6) -0.008(6)
    C27 0.123(3) 0.101(3) 0.127(3) -0.054(3) 0.040(3) -0.029(3)
_geom_special_details     ?
loop_
    _geom_bond_atom_site_label_1
    _geom_bond_atom_site_label_2
    _geom_bond_site_symmetry_2
    _geom_bond_distance
    _geom_bond_publ_flag
    C1 C2 . 1.517(4) ?
    C1 C10 . 1.539(4) ?
    C1 H1A . 0.9700 ?
    C1 H1B . 0.9700 ?
    C2 C3 . 1.518(4) ?
    C2 H2A . 0.9700 ?
    C2 H2B . 0.9700 ?
    C3 O3' . 1.436(3) ?
    C3 C4 . 1.512(4) ?
    C3 H3A . 0.9800 ?
    O3' H3' . 0.9770 ?
    C4 C5 . 1.540(4) ?
    C4 H4A . 0.9700 ?
    C4 H4B . 0.9700 ?
    C5 C6 . 1.528(5) ?
    C5 C10 . 1.551(4) ?
    C5 H5A . 0.9800 ?
    C6 C7 . 1.534(4) ?
    C6 H6A . 0.9700 ?
    C6 H6B . 0.9700 ?
    C7 C8 . 1.531(4) ?
    C7 H7A . 0.9700 ?
    C7 H7B . 0.9700 ?
    C8 C14 . 1.522(4) ?
    C8 C9 . 1.543(4) ?
    C8 H8A . 0.9800 ?
    C9 C11 . 1.535(4) ?
    C9 C10 . 1.557(3) ?
    C9 H9A . 0.9800 ?
    C10 C19 . 1.546(4) ?
    C11 C12 . 1.534(4) ?
    C11 H11A . 0.9700 ?
    C11 H11B . 0.9700 ?
    C12 C13 . 1.530(4) ?
    C12 H12A . 0.9700 ?
    C12 H12B . 0.9700 ?
    C13 C14 . 1.538(3) ?
    C13 C17 . 1.544(4) ?
    C13 C18 . 1.548(3) ?
    C14 C15 . 1.521(4) ?
    C14 H14A . 0.9800 ?
    C15 C16 . 1.529(4) ?
    C15 H15A . 0.9700 ?
    C15 H15B . 0.9700 ?
    C16 O22' . 1.455(3) ?
    C16 C17 . 1.536(4) ?
    C16 H16A . 0.9800 ?
    C17 C20 . 1.540(3) ?
    C17 H17A . 0.9800 ?
    C18 H18A . 0.9600 ?
    C18 H18B . 0.9600 ?
    C18 H18C . 0.9600 ?
    C19 H19A . 0.9600 ?
    C19 H19B . 0.9600 ?
    C19 H19C . 0.9600 ?
    C20 C22 . 1.507(4) ?
    C20 C21 . 1.539(4) ?
    C20 H20A . 0.9800 ?
    C21 H21A . 0.9600 ?
    C21 H21B . 0.9600 ?
    C21 H21C . 0.9600 ?
    C22 O22' . 1.352(3) ?
    C22 C23 . 1.353(3) ?
    C23 C23' . 1.456(4) ?
    C23 C24 . 1.513(4) ?
    C23' O23" . 1.230(3) ?
    C23' C23" . 1.516(4) ?
    C23" H23A . 0.9600 ?
    C23" H23B . 0.9600 ?
    C23" H23C . 0.9600 ?
    C24 C25 . 1.509(6) ?
    C24 H24A . 0.9700 ?
    C24 H24B . 0.9700 ?
    C25 C26A . 1.597(7) ?
    C25 C26B . 1.329(11) ?
    C25 H25A . 0.9599 ?
    C25 H25B . 0.9599 ?
    C25 C27 . 1.531(6) ?
    C26A O26A . 1.428(15) ?
    C26A H26A . 0.9700 ?
    C26A H26B . 0.9700 ?
    O26A H26E . 0.8200 ?
    C26B O26B . 1.536(18) ?
    C26B H26C . 0.9700 ?
    C26B H26D . 0.9700 ?
    O26B H26F . 0.8200 ?
    C27 H27A . 0.9600 ?
    C27 H27B . 0.9600 ?
    C27 H27C . 0.9600 ?
loop_
    _geom_angle_atom_site_label_1
    _geom_angle_atom_site_label_2
    _geom_angle_atom_site_label_3
    _geom_angle_site_symmetry_1
    _geom_angle_site_symmetry_3
    _geom_angle
    _geom_angle_publ_flag
    C2 C1 C10 . . 114.6(3) ?
    C2 C1 H1A . . 108.6 ?
    C10 C1 H1A . . 108.6 ?
    C2 C1 H1B . . 108.6 ?
    C10 C1 H1B . . 108.6 ?
    H1A C1 H1B . . 107.6 ?
    C1 C2 C3 . . 112.1(2) ?
    C1 C2 H2A . . 109.2 ?
    C3 C2 H2A . . 109.2 ?
    C1 C2 H2B . . 109.2 ?
    C3 C2 H2B . . 109.2 ?
    H2A C2 H2B . . 107.9 ?
    O3' C3 C4 . . 112.5(2) ?
    O3' C3 C2 . . 107.4(3) ?
    C4 C3 C2 . . 110.1(2) ?
    O3' C3 H3A . . 108.9 ?
    C4 C3 H3A . . 108.9 ?
    C2 C3 H3A . . 108.9 ?
    C3 O3' H3' . . 102.0 ?
    C3 C4 C5 . . 114.6(3) ?
    C3 C4 H4A . . 108.6 ?
    C5 C4 H4A . . 108.6 ?
    C3 C4 H4B . . 108.6 ?
    C5 C4 H4B . . 108.6 ?
    H4A C4 H4B . . 107.6 ?
    C6 C5 C4 . . 111.0(3) ?
    C6 C5 C10 . . 111.9(2) ?
    C4 C5 C10 . . 112.4(2) ?
    C6 C5 H5A . . 107.1 ?
    C4 C5 H5A . . 107.1 ?
    C10 C5 H5A . . 107.1 ?
    C5 C6 C7 . . 112.3(2) ?
    C5 C6 H6A . . 109.1 ?
    C7 C6 H6A . . 109.1 ?
    C5 C6 H6B . . 109.1 ?
    C7 C6 H6B . . 109.1 ?
    H6A C6 H6B . . 107.9 ?
    C8 C7 C6 . . 111.9(3) ?
    C8 C7 H7A . . 109.2 ?
    C6 C7 H7A . . 109.2 ?
    C8 C7 H7B . . 109.2 ?
    C6 C7 H7B . . 109.2 ?
    H7A C7 H7B . . 107.9 ?
    C14 C8 C7 . . 111.7(3) ?
    C14 C8 C9 . . 108.12(19) ?
    C7 C8 C9 . . 111.8(2) ?
    C14 C8 H8A . . 108.4 ?
    C7 C8 H8A . . 108.4 ?
    C9 C8 H8A . . 108.4 ?
    C11 C9 C8 . . 111.15(19) ?
    C11 C9 C10 . . 114.4(2) ?
    C8 C9 C10 . . 112.8(2) ?
    C11 C9 H9A . . 105.9 ?
    C8 C9 H9A . . 105.9 ?
    C10 C9 H9A . . 105.9 ?
    C1 C10 C19 . . 106.6(3) ?
    C1 C10 C5 . . 107.51(19) ?
    C19 C10 C5 . . 109.8(2) ?
    C1 C10 C9 . . 112.5(2) ?
    C19 C10 C9 . . 110.67(19) ?
    C5 C10 C9 . . 109.6(2) ?
    C12 C11 C9 . . 113.8(2) ?
    C12 C11 H11A . . 108.8 ?
    C9 C11 H11A . . 108.8 ?
    C12 C11 H11B . . 108.8 ?
    C9 C11 H11B . . 108.8 ?
    H11A C11 H11B . . 107.7 ?
    C13 C12 C11 . . 112.2(2) ?
    C13 C12 H12A . . 109.2 ?
    C11 C12 H12A . . 109.2 ?
    C13 C12 H12B . . 109.2 ?
    C11 C12 H12B . . 109.2 ?
    H12A C12 H12B . . 107.9 ?
    C12 C13 C14 . . 107.25(19) ?
    C12 C13 C17 . . 115.32(19) ?
    C14 C13 C17 . . 99.9(2) ?
    C12 C13 C18 . . 109.8(2) ?
    C14 C13 C18 . . 112.3(2) ?
    C17 C13 C18 . . 111.84(19) ?
    C15 C14 C8 . . 120.2(2) ?
    C15 C14 C13 . . 103.86(18) ?
    C8 C14 C13 . . 115.1(2) ?
    C15 C14 H14A . . 105.5 ?
    C8 C14 H14A . . 105.5 ?
    C13 C14 H14A . . 105.5 ?
    C14 C15 C16 . . 102.9(2) ?
    C14 C15 H15A . . 111.2 ?
    C16 C15 H15A . . 111.2 ?
    C14 C15 H15B . . 111.2 ?
    C16 C15 H15B . . 111.2 ?
    H15A C15 H15B . . 109.1 ?
    O22' C16 C15 . . 111.2(2) ?
    O22' C16 C17 . . 105.2(2) ?
    C15 C16 C17 . . 107.5(2) ?
    O22' C16 H16A . . 110.9 ?
    C15 C16 H16A . . 110.9 ?
    C17 C16 H16A . . 110.9 ?
    C16 C17 C20 . . 103.2(2) ?
    C16 C17 C13 . . 104.40(19) ?
    C20 C17 C13 . . 120.6(2) ?
    C16 C17 H17A . . 109.3 ?
    C20 C17 H17A . . 109.3 ?
    C13 C17 H17A . . 109.3 ?
    C13 C18 H18A . . 109.5 ?
    C13 C18 H18B . . 109.5 ?
    H18A C18 H18B . . 109.5 ?
    C13 C18 H18C . . 109.5 ?
    H18A C18 H18C . . 109.5 ?
    H18B C18 H18C . . 109.5 ?
    C10 C19 H19A . . 109.5 ?
    C10 C19 H19B . . 109.5 ?
    H19A C19 H19B . . 109.5 ?
    C10 C19 H19C . . 109.5 ?
    H19A C19 H19C . . 109.5 ?
    H19B C19 H19C . . 109.5 ?
    C22 C20 C21 . . 111.1(2) ?
    C22 C20 C17 . . 103.0(2) ?
    C21 C20 C17 . . 111.1(2) ?
    C22 C20 H20A . . 110.5 ?
    C21 C20 H20A . . 110.5 ?
    C17 C20 H20A . . 110.5 ?
    C20 C21 H21A . . 109.5 ?
    C20 C21 H21B . . 109.5 ?
    H21A C21 H21B . . 109.5 ?
    C20 C21 H21C . . 109.5 ?
    H21A C21 H21C . . 109.5 ?
    H21B C21 H21C . . 109.5 ?
    O22' C22 C23 . . 118.3(2) ?
    O22' C22 C20 . . 109.8(2) ?
    C23 C22 C20 . . 131.9(3) ?
    C22 O22' C16 . . 111.8(2) ?
    C22 C23 C23' . . 120.5(3) ?
    C22 C23 C24 . . 117.3(3) ?
    C23' C23 C24 . . 122.2(2) ?
    O23" C23' C23 . . 123.5(2) ?
    O23" C23' C23" . . 118.0(3) ?
    C23 C23' C23" . . 118.5(3) ?
    C23' C23" H23A . . 109.5 ?
    C23' C23" H23B . . 109.5 ?
    H23A C23" H23B . . 109.5 ?
    C23' C23" H23C . . 109.5 ?
    H23A C23" H23C . . 109.5 ?
    H23B C23" H23C . . 109.5 ?
    C25 C24 C23 . . 116.9(2) ?
    C25 C24 H24A . . 108.1 ?
    C23 C24 H24A . . 108.1 ?
    C25 C24 H24B . . 108.1 ?
    C23 C24 H24B . . 108.1 ?
    H24A C24 H24B . . 107.3 ?
    C26A C25 H25A . . 111.5 ?
    C26B C25 H25B . . 93.1 ?
    C24 C25 C26A . . 108.7(6) ?
    C27 C25 C26A . . 102.1(6) ?
    C26B C25 C24 . . 124.7(6) ?
    C26B C25 C27 . . 123.3(6) ?
    C24 C25 C27 . . 111.1(3) ?
    C24 C25 H25A . . 111.5 ?
    C27 C25 H25A . . 111.5 ?
    C24 C25 H25B . . 93.1 ?
    C27 C25 H25B . . 93.1 ?
    O26A C26A C25 . . 115.4(8) ?
    O26A C26A H26A . . 108.4 ?
    O26A C26A H26B . . 108.4 ?
    C25 C26A H26A . . 108.4 ?
    C25 C26A H26B . . 108.4 ?
    H26A C26A H26B . . 107.5 ?
    C26A O26A H26E . . 109.5 ?
    C25 C26B H26C . . 113.2 ?
    C25 C26B H26D . . 113.2 ?
    H26C C26B H26D . . 110.5 ?
    C26B O26B H26F . . 109.5 ?
    C25 C26B O26B . . 92.8(8) ?
    O26B C26B H26C . . 113.1 ?
    O26B C26B H26D . . 113.2 ?
    C25 C27 H27A . . 109.5 ?
    C25 C27 H27B . . 109.5 ?
    C25 C27 H27C . . 109.5 ?
    H27A C27 H27B . . 109.5 ?
    H27A C27 H27C . . 109.5 ?
    H27B C27 H27C . . 109.5 ?
loop_
    _geom_torsion_atom_site_label_1
    _geom_torsion_atom_site_label_2
    _geom_torsion_atom_site_label_3
    _geom_torsion_atom_site_label_4
    _geom_torsion_site_symmetry_1
    _geom_torsion_site_symmetry_2
    _geom_torsion_site_symmetry_3
    _geom_torsion_site_symmetry_4
    _geom_torsion
    _geom_torsion_publ_flag
    C10 C1 C2 C3 . . . . 56.9(3) ?
    C1 C2 C3 O3' . . . . 70.4(3) ?
    C1 C2 C3 C4 . . . . -52.4(3) ?
    O3' C3 C4 C5 . . . . -67.8(3) ?
    C2 C3 C4 C5 . . . . 51.9(3) ?
    C3 C4 C5 C6 . . . . -179.7(2) ?
    C3 C4 C5 C10 . . . . -53.5(3) ?
    C4 C5 C6 C7 . . . . 70.7(3) ?
    C10 C5 C6 C7 . . . . -55.8(3) ?
    C5 C6 C7 C8 . . . . 54.0(3) ?
    C6 C7 C8 C14 . . . . -173.6(2) ?
    C6 C7 C8 C9 . . . . -52.3(3) ?
    C14 C8 C9 C11 . . . . -53.3(3) ?
    C7 C8 C9 C11 . . . . -176.6(2) ?
    C14 C8 C9 C10 . . . . 176.6(2) ?
    C7 C8 C9 C10 . . . . 53.3(3) ?
    C2 C1 C10 C19 . . . . -172.6(2) ?
    C2 C1 C10 C5 . . . . -54.8(3) ?
    C2 C1 C10 C9 . . . . 65.9(3) ?
    C6 C5 C10 C1 . . . . 177.4(2) ?
    C4 C5 C10 C1 . . . . 51.7(3) ?
    C6 C5 C10 C19 . . . . -67.0(3) ?
    C4 C5 C10 C19 . . . . 167.4(2) ?
    C6 C5 C10 C9 . . . . 54.8(3) ?
    C4 C5 C10 C9 . . . . -70.9(3) ?
    C11 C9 C10 C1 . . . . 58.2(3) ?
    C8 C9 C10 C1 . . . . -173.4(2) ?
    C11 C9 C10 C19 . . . . -61.0(3) ?
    C8 C9 C10 C19 . . . . 67.4(3) ?
    C11 C9 C10 C5 . . . . 177.7(2) ?
    C8 C9 C10 C5 . . . . -53.9(2) ?
    C8 C9 C11 C12 . . . . 52.6(3) ?
    C10 C9 C11 C12 . . . . -178.2(2) ?
    C9 C11 C12 C13 . . . . -53.4(3) ?
    C11 C12 C13 C14 . . . . 53.4(3) ?
    C11 C12 C13 C17 . . . . 163.7(2) ?
    C11 C12 C13 C18 . . . . -68.9(3) ?
    C7 C8 C14 C15 . . . . -51.6(3) ?
    C9 C8 C14 C15 . . . . -175.1(2) ?
    C7 C8 C14 C13 . . . . -177.1(2) ?
    C9 C8 C14 C13 . . . . 59.5(2) ?
    C12 C13 C14 C15 . . . . 167.2(2) ?
    C17 C13 C14 C15 . . . . 46.6(2) ?
    C18 C13 C14 C15 . . . . -72.1(3) ?
    C12 C13 C14 C8 . . . . -59.3(3) ?
    C17 C13 C14 C8 . . . . -179.86(19) ?
    C18 C13 C14 C8 . . . . 61.4(3) ?
    C8 C14 C15 C16 . . . . -168.6(2) ?
    C13 C14 C15 C16 . . . . -38.0(3) ?
    C14 C15 C16 O22' . . . . 129.1(2) ?
    C14 C15 C16 C17 . . . . 14.4(3) ?
    O22' C16 C17 C20 . . . . 22.5(2) ?
    C15 C16 C17 C20 . . . . 141.2(2) ?
    O22' C16 C17 C13 . . . . -104.4(2) ?
    C15 C16 C17 C13 . . . . 14.3(2) ?
    C12 C13 C17 C16 . . . . -151.2(2) ?
    C14 C13 C17 C16 . . . . -36.6(2) ?
    C18 C13 C17 C16 . . . . 82.4(2) ?
    C12 C13 C17 C20 . . . . 93.7(3) ?
    C14 C13 C17 C20 . . . . -151.8(2) ?
    C18 C13 C17 C20 . . . . -32.7(3) ?
    C16 C17 C20 C22 . . . . -25.8(2) ?
    C13 C17 C20 C22 . . . . 90.0(3) ?
    C16 C17 C20 C21 . . . . 93.3(3) ?
    C13 C17 C20 C21 . . . . -150.9(2) ?
    C21 C20 C22 O22' . . . . -98.0(3) ?
    C17 C20 C22 O22' . . . . 21.0(3) ?
    C21 C20 C22 C23 . . . . 84.6(4) ?
    C17 C20 C22 C23 . . . . -156.4(3) ?
    C23 C22 O22' C16 . . . . 170.9(2) ?
    C20 C22 O22' C16 . . . . -7.0(3) ?
    C15 C16 O22' C22 . . . . -126.5(2) ?
    C17 C16 O22' C22 . . . . -10.3(3) ?
    C20 C22 C23 C23' . . . . -3.5(4) yes
    C20 C22 C23 C24 . . . . 175.4(3) yes
    O22' C22 C23 C23' . . . . 179.3(2) yes
    O22' C22 C23 C24 . . . . -1.8(4) yes
    C22 C23 C23' O23" . . . . -12.3(4) ?
    C24 C23 C23' O23" . . . . 168.8(3) ?
    C22 C23 C23' C23" . . . . 167.7(3) ?
    C24 C23 C23' C23" . . . . -11.2(4) ?
    C22 C23 C24 C25 . . . . 79.4(4) ?
    C23' C23 C24 C25 . . . . -101.7(4) ?
    C23 C24 C25 C26B . . . . 22.1(8) ?
    C23 C24 C25 C27 . . . . -168.3(3) ?
    C23 C24 C25 C26A . . . . 80.1(7) ?
    C26B C25 C26A O26A . . . . 50.6(11) ?
    C24 C25 C26A O26A . . . . -69.2(12) ?
    C27 C25 C26A O26A . . . . 173.3(9) ?
    C24 C25 C26B O26B . . . . 85.8(11) ?
    C27 C25 C26B O26B . . . . -82.5(11) ?
    C26A C25 C26B O26B . . . . -2.6(12) ?
loop_
    _geom_hbond_atom_site_label_D
    _geom_hbond_atom_site_label_H
    _geom_hbond_atom_site_label_A
    _geom_hbond_site_symmetry_A
    _geom_hbond_distance_DH
    _geom_hbond_distance_HA
    _geom_hbond_distance_DA
    _geom_hbond_angle_DHA
    _geom_hbond_publ_flag
    O3' H3' O23" 1_554 0.98 1.89 2.841(3) 162.7 yes
    O26A H26E O3' 1_566 0.82 2.20 2.951(6) 152.8 yes
    O26B H26F O3' 1_566 0.82 2.24 2.919(16) 140.0 yes
data_global
_journal_date_recd_electronic     2008-02-04
_journal_date_accepted     2008-02-14
_journal_name_full     'Acta Crystallographica, Section E'
_journal_year     2008
_journal_volume     64
_journal_issue      3
_journal_page_first     o613
_journal_page_last     o613
_journal_paper_category     QO
_journal_coeditor_code     RZ2197
_publ_contact_author_name     'Sylvain Bern\`es'
_publ_contact_author_address
;
DEP Facultad de Ciencias Qu\'imicas, UANL
Guerrero y Progreso S/N
Col. Trevi\~no
64570 Monterrey, N.L.
Mexico
;
_publ_contact_author_email     sylvain_bernes@hotmail.com
_publ_contact_author_fax     (+52)(81)82204918
_publ_contact_author_phone     (+52)(81)82204900x3460
_publ_section_title
;
(<i>E</i>)-(25<i>S</i>)-23-Acetyl-5\b-furost-22-ene-3\b,26-diol
;
loop_
    _publ_author_name
    _publ_author_footnote
    _publ_author_address
    "Hern\'andez Linares, Mar\'ia-Guadalupe" .
;
Escuela de Ingenier\'ia Qu\'imica
Universidad del Istmo
Ciudad Universitaria S/N
70760 Sto. Domingo Tehuantepec, Oax.
Mexico
;
    "Sandoval Ram\'irez, Jes\'us" .
;
Facultad de Ciencias Qu\'imicas
Benem\'erita Universidad Aut\'onoma de Puebla
Ciudad Universitaria
San Manuel
72000 Puebla, Pue.
Mexico
;
    "Meza Reyes, Socorro" .
;
Facultad de Ciencias Qu\'imicas
Benem\'erita Universidad Aut\'onoma de Puebla
Ciudad Universitaria
San Manuel
72000 Puebla, Pue.
Mexico
;
    "Montiel Smith, Sara" .
;
Facultad de Ciencias Qu\'imicas
Benem\'erita Universidad Aut\'onoma de Puebla
Ciudad Universitaria
San Manuel
72000 Puebla, Pue.
Mexico
;
    "Bern\`es, Sylvain" .
;
DEP Facultad de Ciencias Qu\'imicas, UANL
Guerrero y Progreso S/N
Col. Trevi\~no
64570 Monterrey, NL
Mexico
;
