# Supplementary material for: (E)-(25S)-23-Acetyl-5β-furost-22-ene-3β,26-diol
Source: Acta Crystallogr Sect E Struct Rep Online. 2008 Feb 22;64(Pt 3):o613. doi: 10.1107/S1600536808004509 (PMC2960791; doi:10.1107/S1600536808004509)
Supplement: Supplementary file 2 [file e-64-0o613-Isup2.hkl]

# 
# h,k,l, Fc-squared, Fo-squared, sigma(Fo-squared) and status flag 
# 
data_I
_shelx_title ' diole in C2 FINAL' 
_shelx_refln_list_code          4 
_shelx_F_calc_maximum      301.17 
_exptl_crystal_F_000      1008.00 
_reflns_d_resolution_high  0.8407 
 
loop_ 
 _symmetry_equiv_pos_as_xyz 
 'x, y, z' 
 '-x, y, -z' 
 'x+1/2, y+1/2, z' 
 '-x+1/2, y+1/2, -z' 
 
_cell_length_a    23.5678 
_cell_length_b     7.8420 
_cell_length_c    14.7840 
_cell_angle_alpha  90.000 
_cell_angle_beta  101.046 
_cell_angle_gamma  90.000 
 
_shelx_F_squared_multiplier     1.000 
 
loop_ 
 _refln_index_h 
 _refln_index_k 
 _refln_index_l 
 _refln_F_squared_calc 
 _refln_F_squared_meas 
 _refln_F_squared_sigma 
 _refln_observed_status 
   4   0   0    90703.89   104978.57    279.63 o 
   6   0   0     1247.95     1176.93     33.65 o 
   8   0   0      206.17      187.36      6.59 o 
  10   0   0      444.94      510.90     18.98 o 
  12   0   0       48.45       51.52      4.19 o 
  14   0   0       60.52       73.08      4.99 o 
  16   0   0      186.07      169.15      7.39 o 
  18   0   0       44.24       45.53      4.79 o 
  20   0   0      265.81      254.03      9.19 o 
  22   0   0      479.79      428.64     15.58 o 
  24   0   0      128.39      152.76     14.38 o 
  26   0   0       59.55       49.72      9.98 o 
   1   1   0     9623.03     8742.19     35.59 o 
   3   1   0    27064.50    27385.94    732.50 o 
   5   1   0    11173.56    10523.18    537.12 o 
   7   1   0      884.69      865.77     29.80 o 
   9   1   0      444.98      425.12     16.78 o 
  11   1   0     1607.69     1611.23     37.49 o 
  13   1   0      117.54      127.66      4.31 o 
  15   1   0      582.79      576.90     16.00 o 
  17   1   0       38.04       39.79      3.66 o 
  19   1   0      357.09      301.99      7.20 o 
  21   1   0      100.58      104.83      4.45 o 
  23   1   0      366.39      328.68     30.86 o 
  25   1   0       26.21       16.34     11.68 o 
  27   1   0       77.57       76.43      7.33 o 
   0   2   0     5499.60     5068.25     48.17 o 
   2   2   0     1793.05     1640.47     28.71 o 
   4   2   0     1431.29     1366.83     28.46 o 
   6   2   0     1945.34     1909.50     66.92 o 
   8   2   0      201.09      249.69      7.25 o 
  10   2   0      107.09      112.23      4.99 o 
  12   2   0     1739.52     1740.18     46.82 o 
  14   2   0       36.59       41.13      5.69 o 
  16   2   0      107.56      103.07      9.39 o 
  18   2   0       74.33       86.83      7.59 o 
  20   2   0       11.88        8.22      3.49 o 
  22   2   0      130.68      150.72      7.40 o 
  24   2   0       27.65       31.25      5.37 o 
  26   2   0      138.86      152.53     14.18 o 
   1   3   0      812.78      759.59     19.39 o 
   3   3   0      346.41      354.80     13.49 o 
   5   3   0     2082.15     2154.50     53.38 o 
   7   3   0     3369.58     3450.08    129.67 o 
   9   3   0     2170.48     2174.60     42.25 o 
  11   3   0      581.84      652.52     18.15 o 
  13   3   0      460.65      467.27     25.77 o 
  15   3   0      276.97      270.87      7.15 o 
  17   3   0      203.13      198.62     12.78 o 
  19   3   0      160.55      169.44      8.59 o 
  21   3   0      159.34      158.44      7.95 o 
  23   3   0       52.27       60.49      8.01 o 
  25   3   0       23.23       12.55      7.39 o 
   0   4   0     1652.15     1694.73     52.32 o 
   2   4   0       60.64       60.40      4.19 o 
   4   4   0     1325.89     1374.47     58.50 o 
   6   4   0      361.39      341.09     35.06 o 
   8   4   0      632.45      608.77     15.54 o 
  10   4   0      255.14      268.16     11.78 o 
  12   4   0      284.56      273.31     17.08 o 
  14   4   0       12.79       16.74      3.95 o 
  16   4   0      698.66      660.56     31.86 o 
  18   4   0      555.39      549.97     15.08 o 
  20   4   0      345.42      343.31     28.06 o 
  22   4   0       14.31       14.63      6.05 o 
  24   4   0      100.41      105.82      9.06 o 
   1   5   0      281.09      278.37      8.53 o 
   3   5   0       36.25       35.54      4.79 o 
   5   5   0      121.95      107.83      6.99 o 
   7   5   0      527.18      521.59     17.78 o 
   9   5   0       55.30       40.93      5.59 o 
  11   5   0       50.59       60.50      6.99 o 
  13   5   0       98.58       84.27      6.99 o 
  15   5   0      446.66      435.02     16.98 o 
  17   5   0       15.95       27.95      8.59 o 
  19   5   0       88.96       75.08     11.98 o 
  21   5   0       40.90       39.93     12.58 o 
  23   5   0        4.41       18.17     11.98 o 
   0   6   0      242.30      291.78     10.58 o 
   2   6   0       95.97      106.43      6.79 o 
   4   6   0       19.51       24.96      5.39 o 
   6   6   0      311.46      324.15     11.78 o 
   8   6   0       12.52        7.59      4.79 o 
  10   6   0      167.35      176.73      8.59 o 
  12   6   0       77.90       68.29      8.79 o 
  14   6   0      134.55      114.02     10.98 o 
  16   6   0       25.68       19.97      8.19 o 
  18   6   0        4.28        0.00      8.39 o 
  20   6   0        8.12        0.40      7.19 o 
   1   7   0       42.97       50.78      9.68 o 
   3   7   0      101.98       98.44      6.39 o 
   5   7   0      251.32      232.86      8.59 o 
   7   7   0      139.26      158.95     10.98 o 
   9   7   0       53.02       52.31      8.79 o 
  11   7   0      113.74      111.62     10.78 o 
  13   7   0       67.64       73.68     11.18 o 
  15   7   0       12.00       20.57      7.79 o 
  17   7   0       41.69       49.72     11.38 o 
   0   8   0       23.72       22.56      8.19 o 
   2   8   0       59.85       63.10      8.39 o 
   4   8   0       49.14       54.11      8.99 o 
   6   8   0      159.27      143.18     12.38 o 
   8   8   0      124.62       90.46     10.78 o 
  10   8   0      170.52      165.54     13.78 o 
  12   8   0      164.05      188.11     16.57 o 
  14   8   0       60.10       74.48     11.38 o 
   1   9   0       82.65       99.44     13.38 o 
   3   9   0      158.31      220.45     16.97 o 
   5   9   0        9.72       38.14     11.98 o 
   7   9   0       90.35      119.81     13.18 o 
 -26   0   1       19.29        9.78      8.19 o 
 -24   0   1       87.83       96.45      9.98 o 
 -22   0   1      465.74      447.21     15.58 o 
 -20   0   1       28.91       28.95      4.59 o 
 -18   0   1     1063.06      988.48     30.98 o 
 -16   0   1      410.18      409.88     15.58 o 
 -14   0   1      150.70      155.37      6.39 o 
 -12   0   1       26.37       34.14      3.59 o 
 -10   0   1       19.29       25.56      3.19 o 
  -8   0   1     3185.54     2969.60     61.47 o 
  -6   0   1     2843.41     2819.86     50.68 o 
  -4   0   1     4510.56     4284.29     50.96 o 
  -2   0   1      464.21      450.21     12.42 o 
   2   0   1     1106.65     1011.73     21.29 o 
   4   0   1    14357.95    13640.11     97.98 o 
   6   0   1     4957.90     4962.20     70.69 o 
   8   0   1        0.05       -2.20      2.20 o 
  10   0   1      679.96      656.56     24.38 o 
  12   0   1       66.00       73.68      5.19 o 
  14   0   1       69.79       67.09      4.99 o 
  16   0   1      117.63      119.41      6.59 o 
  18   0   1      143.20      113.62      7.19 o 
  20   0   1      219.71      226.86      8.39 o 
  22   0   1        3.89        5.39      5.79 o 
  24   0   1        4.10       14.78      7.59 o 
  26   0   1       11.66       10.78      8.99 o 
 -27   1   1       13.80       17.27      5.60 o 
 -25   1   1       66.54       86.75      7.89 o 
 -23   1   1       89.73       86.98      6.79 o 
 -21   1   1      249.50      261.10      6.35 o 
 -19   1   1       68.05       65.24     14.78 o 
 -17   1   1      216.91      220.72      5.91 o 
 -15   1   1      524.74      525.38     14.79 o 
 -13   1   1       14.48       14.62      2.51 o 
 -11   1   1      906.67      892.12     29.10 o 
  -9   1   1      493.33      540.92     14.26 o 
  -7   1   1     1316.56     1265.92     28.45 o 
  -5   1   1     1998.32     1971.93     30.29 o 
  -3   1   1    31000.93    31003.34    854.40 o 
  -1   1   1    20016.66    19358.29    160.43 o 
   1   1   1    16012.23    15243.61    103.34 o 
   3   1   1    16723.07    15953.04    182.18 o 
   5   1   1     4950.79     4726.27    145.06 o 
   7   1   1      778.31      718.90     22.32 o 
   9   1   1       12.35        8.93      2.06 o 
  11   1   1     2172.91     2149.79     41.98 o 
  13   1   1      283.79      251.82      7.49 o 
  15   1   1      127.04      118.95      9.88 o 
  17   1   1      192.27      193.43     12.88 o 
  19   1   1      146.97      140.79      5.89 o 
  21   1   1      259.78      275.79     13.58 o 
  23   1   1       43.69       39.14      5.54 o 
  25   1   1       52.26       43.57      6.27 o 
  27   1   1       22.59       39.53      8.39 o 
 -26   2   1       44.04       47.13      6.76 o 
 -24   2   1       29.68       34.74      6.47 o 
 -22   2   1        0.64       -0.94      8.19 o 
 -20   2   1       36.50       37.66     11.38 o 
 -18   2   1      226.19      204.75      5.97 o 
 -16   2   1      223.27      212.65      6.89 o 
 -14   2   1     1074.10     1175.54     27.54 o 
 -12   2   1      746.29      791.81     25.58 o 
 -10   2   1      749.12      814.56     27.20 o 
  -8   2   1     2964.46     3080.96     50.65 o 
  -6   2   1     1089.60     1132.78     38.11 o 
  -4   2   1      250.40      280.49     42.75 o 
  -2   2   1    12475.94    11333.92     75.41 o 
   0   2   1      318.84      314.71      8.51 o 
   2   2   1     4681.50     4116.94     46.17 o 
   4   2   1     4519.75     4221.87     50.72 o 
   6   2   1     1134.73     1112.59     33.81 o 
   8   2   1      465.79      528.29     14.13 o 
  10   2   1      776.90      790.20     56.46 o 
  12   2   1      434.04      471.32     13.68 o 
  14   2   1      172.43      162.36     16.28 o 
  16   2   1       94.72       89.69      4.38 o 
  18   2   1      155.44      144.40      9.69 o 
  20   2   1      101.25      108.42      4.43 o 
  22   2   1      114.79      115.30      9.29 o 
  24   2   1        5.57        4.82      7.09 o 
  26   2   1       34.34       49.35     13.08 o 
 -25   3   1       24.75       22.07      7.19 o 
 -23   3   1       56.21       60.09      6.57 o 
 -21   3   1      181.14      172.95      8.16 o 
 -19   3   1      131.38      122.10     11.48 o 
 -17   3   1        1.28        3.53      2.87 o 
 -15   3   1      109.57      119.82      5.42 o 
 -13   3   1      191.45      197.35     17.07 o 
 -11   3   1       86.55       83.78      9.29 o 
  -9   3   1       51.13       54.81      3.35 o 
  -7   3   1      171.89      186.89      4.98 o 
  -5   3   1     1247.92     1218.17     34.16 o 
  -3   3   1      756.73      719.13     25.09 o 
  -1   3   1     2530.40     2414.96     33.08 o 
   1   3   1     1223.61     1286.08     44.07 o 
   3   3   1      570.17      581.91     15.26 o 
   5   3   1      395.94      423.37     12.49 o 
   7   3   1     2434.12     2591.72     67.50 o 
   9   3   1      127.22      118.91      5.99 o 
  11   3   1      123.71      120.62     14.38 o 
  13   3   1       86.74       94.84      9.09 o 
  15   3   1       21.40       23.24      3.84 o 
  17   3   1       22.84       22.20      3.26 o 
  19   3   1       24.37       28.79      4.79 o 
  21   3   1        8.66       10.00      5.24 o 
  23   3   1      105.79      122.35      7.82 o 
  25   3   1       33.27       40.11     10.68 o 
 -24   4   1        6.60       19.79      5.71 o 
 -22   4   1       27.53       32.01      6.35 o 
 -20   4   1      169.00      174.59     16.08 o 
 -18   4   1       59.53       69.82      4.07 o 
 -16   4   1      648.15      638.33     54.84 o 
 -14   4   1      219.54      209.37      6.41 o 
 -12   4   1      123.55      121.20      5.08 o 
 -10   4   1      327.35      330.40     19.27 o 
  -8   4   1       12.46       17.38      4.09 o 
  -6   4   1       73.66       66.79      5.09 o 
  -4   4   1     1422.52     1256.02     32.95 o 
  -2   4   1      152.14      138.22      6.69 o 
   0   4   1      796.49      801.45     16.62 o 
   2   4   1     1078.71     1083.01     32.09 o 
   4   4   1     2863.22     3016.08     49.09 o 
   6   4   1      786.44      736.48     22.08 o 
   8   4   1      574.80      605.73     15.37 o 
  10   4   1      721.78      720.37     34.47 o 
  12   4   1      133.65      128.25      8.69 o 
  14   4   1      323.63      306.61     15.38 o 
  16   4   1       85.60       75.02      5.89 o 
  18   4   1        8.05        3.61      5.10 o 
  20   4   1       62.15       59.14      8.09 o 
  22   4   1       34.64       27.23      7.69 o 
  24   4   1        0.34        7.71      5.78 o 
 -23   5   1       34.18       28.75     13.18 o 
 -21   5   1       93.29       59.30     10.98 o 
 -19   5   1      143.17      152.16     12.78 o 
 -17   5   1      406.47      346.12     16.18 o 
 -15   5   1      257.29      235.65      9.39 o 
 -13   5   1      414.43      382.89     13.18 o 
 -11   5   1       82.71       72.09      6.99 o 
  -9   5   1      156.52      160.76      7.99 o 
  -7   5   1       66.38       76.68      6.39 o 
  -5   5   1      540.79      473.47     16.98 o 
  -3   5   1      228.92      229.87      9.19 o 
  -1   5   1      601.06      579.09     50.35 o 
   1   5   1      264.95      272.81     15.28 o 
   3   5   1      154.66      150.97      7.59 o 
   5   5   1      694.60      635.58     29.37 o 
   7   5   1       80.21       89.46      6.59 o 
   9   5   1      106.69       97.25      6.79 o 
  11   5   1      223.13      216.88      9.19 o 
  13   5   1      422.27      385.29     17.78 o 
  15   5   1       18.34        2.60      4.79 o 
  17   5   1      109.53       77.48      9.98 o 
  19   5   1       10.43       20.77      8.39 o 
  21   5   1        8.88       20.37     10.58 o 
 -20   6   1        7.91       15.97      8.79 o 
 -18   6   1       24.62       21.36      9.98 o 
 -16   6   1       34.23       30.75      9.78 o 
 -14   6   1       41.02       41.93      8.19 o 
 -12   6   1      126.90      129.80      7.59 o 
 -10   6   1      252.74      238.25      9.59 o 
  -8   6   1       50.60       53.91      5.99 o 
  -6   6   1      126.02      124.21      7.79 o 
  -4   6   1       84.49       74.28      6.79 o 
  -2   6   1       51.21       48.92      5.59 o 
   0   6   1      113.14      112.01     11.78 o 
   2   6   1      576.81      618.28     24.77 o 
   4   6   1      164.57      154.96      8.59 o 
   6   6   1       42.05       47.52      5.99 o 
   8   6   1      100.49       97.05      6.79 o 
  10   6   1      426.43      416.24     17.98 o 
  12   6   1       56.08       59.70     11.78 o 
  14   6   1       90.56       77.08     11.98 o 
  16   6   1       27.84       18.17      9.78 o 
  18   6   1       15.90       29.55      9.18 o 
  20   6   1       17.24       24.96      8.99 o 
 -17   7   1       47.70       52.51      9.18 o 
 -15   7   1       39.07       38.14      9.18 o 
 -13   7   1        3.17       21.76      7.59 o 
 -11   7   1       66.94       63.70     11.58 o 
  -9   7   1       46.91       46.32      9.98 o 
  -7   7   1      120.72      120.01     10.18 o 
  -5   7   1       47.50       40.33      5.59 o 
  -3   7   1      123.10      135.59      7.19 o 
  -1   7   1       28.41       31.69      3.60 o 
   1   7   1      167.58      173.48      7.79 o 
   3   7   1      118.71      116.22      6.99 o 
   5   7   1       11.76       -3.39      6.79 o 
   7   7   1      179.88      162.75     12.58 o 
   9   7   1       18.70       36.34      9.38 o 
  11   7   1       51.72       47.92      8.99 o 
  13   7   1       23.84       22.36      8.99 o 
  15   7   1       11.26       22.36     11.98 o 
  17   7   1       21.69       20.97     10.78 o 
 -14   8   1        2.68       -2.40      8.39 o 
 -12   8   1       48.69       58.10     11.58 o 
 -10   8   1       38.84       49.12      9.38 o 
  -8   8   1       24.86       31.95      8.79 o 
  -6   8   1      189.33      202.69     14.58 o 
  -4   8   1      127.17      147.77     13.78 o 
  -2   8   1       45.67       50.12      8.59 o 
   0   8   1       77.02       64.94      6.71 o 
   2   8   1       20.21       18.17      6.59 o 
   4   8   1      141.99      164.54     12.18 o 
   6   8   1       12.55       18.37      6.99 o 
   8   8   1       29.24        6.99      7.99 o 
  10   8   1       57.49       57.91      9.38 o 
  12   8   1       26.31       26.16      8.39 o 
  -7   9   1       21.04       21.76      7.79 o 
  -5   9   1       17.29       17.77      8.19 o 
  -3   9   1       67.77       63.50      9.19 o 
  -1   9   1       19.18       23.98     10.48 o 
   1   9   1       31.13       25.58      8.19 o 
   3   9   1        2.57       14.38      6.99 o 
   5   9   1        0.41       -7.19      8.59 o 
 -26   0   2       23.57       14.38      8.79 o 
 -24   0   2       63.93       69.49     10.18 o 
 -22   0   2       74.99       71.48      7.99 o 
 -20   0   2       99.06       89.66      6.19 o 
 -18   0   2       34.15       28.75      4.39 o 
 -16   0   2      275.08      276.02     11.18 o 
 -14   0   2       58.59       59.90      4.99 o 
 -12   0   2       85.52       76.88      4.59 o 
 -10   0   2      745.17      786.19     38.38 o 
  -8   0   2      235.75      217.34      7.39 o 
  -6   0   2        1.89        4.79      2.20 o 
  -4   0   2    17230.33    16982.82    109.74 o 
  -2   0   2     6568.33     6049.46     56.27 o 
   0   0   2      240.58      239.32      5.37 o 
   2   0   2      276.25      283.22      9.79 o 
   4   0   2    41108.96    41265.39    193.44 o 
   6   0   2     9687.81     9844.68    106.10 o 
   8   0   2     3629.16     3638.11     73.92 o 
  10   0   2     1896.58     2262.55     62.86 o 
  12   0   2     1656.29     1689.49     51.82 o 
  14   0   2       45.81       64.50      4.99 o 
  16   0   2       29.37       29.95      4.39 o 
  18   0   2       43.23       61.10      5.39 o 
  20   0   2      267.53      282.39      9.59 o 
  22   0   2      118.46      123.80     10.38 o 
  24   0   2        4.62       23.56      7.19 o 
  26   0   2      151.47      122.21     11.78 o 
 -27   1   2       23.25       28.82      6.23 o 
 -25   1   2       14.92       25.12      5.08 o 
 -23   1   2       50.23       60.11      6.49 o 
 -21   1   2       10.01        2.86      2.73 o 
 -19   1   2      425.41      391.69      8.96 o 
 -17   1   2      358.83      352.69      9.49 o 
 -15   1   2       45.94       48.80      3.30 o 
 -13   1   2      220.80      241.34      6.28 o 
 -11   1   2      358.07      347.44      9.53 o 
  -9   1   2      782.85      783.74     20.34 o 
  -7   1   2     2026.41     2099.27     35.97 o 
  -5   1   2      367.34      377.49      9.24 o 
  -3   1   2      610.29      621.22     56.71 o 
  -1   1   2      926.71      848.62     17.23 o 
   1   1   2      207.00      195.19      5.85 o 
   3   1   2     2065.46     2045.80     50.39 o 
   5   1   2    10053.13     9593.79    177.82 o 
   7   1   2     6994.84     6985.31    200.36 o 
   9   1   2     9112.01     9160.99     87.67 o 
  11   1   2     3506.44     3921.94     98.26 o 
  13   1   2      724.09      778.90     24.41 o 
  15   1   2       19.51       52.89     22.66 o 
  17   1   2      146.93      142.89      5.15 o 
  19   1   2      320.52      325.33     13.88 o 
  21   1   2      240.59      261.71      9.09 o 
  23   1   2       21.05       16.11      8.19 o 
  25   1   2        9.93        7.19      5.50 o 
 -26   2   2        4.22        9.18      5.03 o 
 -24   2   2       10.78       15.24      5.71 o 
 -22   2   2      385.60      407.15     10.80 o 
 -20   2   2       34.57       37.53      3.74 o 
 -18   2   2      377.85      365.08      9.21 o 
 -16   2   2      293.83      294.05     10.49 o 
 -14   2   2      455.28      439.16     11.65 o 
 -12   2   2      695.83      713.20     24.30 o 
 -10   2   2     1109.27     1256.85     75.49 o 
  -8   2   2     1756.50     1660.60     74.08 o 
  -6   2   2     4624.07     4386.90    159.63 o 
  -4   2   2     6635.08     6194.66    169.15 o 
  -2   2   2    15906.48    14639.18    298.95 o 
   0   2   2     4833.59     4312.09     35.72 o 
   2   2   2     1035.09      968.10     52.93 o 
   4   2   2     3692.72     3857.11    125.75 o 
   6   2   2     1966.85     1985.94     39.66 o 
   8   2   2     3495.47     4000.07    171.55 o 
  10   2   2      471.96      460.24     24.77 o 
  12   2   2     1694.09     1741.62     36.71 o 
  14   2   2      669.61      695.21     31.37 o 
  16   2   2      257.31      259.00      9.39 o 
  18   2   2      270.15      270.58      6.71 o 
  20   2   2      158.15      163.59      7.40 o 
  22   2   2       13.54        7.15      5.14 o 
  24   2   2        1.78        2.31      4.79 o 
  26   2   2        0.50        3.68      4.87 o 
 -25   3   2        6.21        3.95      5.56 o 
 -23   3   2      123.88      117.28      8.47 o 
 -21   3   2        2.46        0.07      5.74 o 
 -19   3   2      408.43      406.27     23.47 o 
 -17   3   2      177.86      177.75      7.69 o 
 -15   3   2      544.38      528.42     17.69 o 
 -13   3   2       59.63       51.27      7.59 o 
 -11   3   2      117.13      115.10      6.99 o 
  -9   3   2       70.71       70.78      3.66 o 
  -7   3   2     2375.72     2432.32     82.23 o 
  -5   3   2      404.26      419.02     12.28 o 
  -3   3   2       89.05       96.88      3.65 o 
  -1   3   2     1773.83     1730.96     26.25 o 
   1   3   2     1124.42     1244.26     41.75 o 
   3   3   2     7272.79     7144.48    219.52 o 
   5   3   2     4619.55     4865.37     91.43 o 
   7   3   2     4514.52     4724.19    102.71 o 
   9   3   2      601.07      660.34     19.00 o 
  11   3   2       84.43      104.78      4.32 o 
  13   3   2      156.04      168.34      5.36 o 
  15   3   2        0.68       -0.26      2.81 o 
  17   3   2      269.48      265.79      6.57 o 
  19   3   2       17.67       15.07      4.32 o 
  21   3   2       23.38       28.90      5.71 o 
  23   3   2       14.24       13.40     10.18 o 
  25   3   2       45.26       56.44      7.36 o 
 -24   4   2       25.61       18.79      7.10 o 
 -22   4   2       51.94       42.10      6.40 o 
 -20   4   2      184.86      190.67      8.54 o 
 -18   4   2       32.35       26.13      3.89 o 
 -16   4   2      136.08      151.24      5.26 o 
 -14   4   2      292.00      276.43     17.08 o 
 -12   4   2      372.07      365.42     22.07 o 
 -10   4   2      134.72      141.44      4.94 o 
  -8   4   2      784.32      779.92     24.37 o 
  -6   4   2      157.96      164.40      9.59 o 
  -4   4   2      525.44      504.37     14.33 o 
  -2   4   2      239.85      235.62      8.79 o 
   0   4   2     2574.79     2516.30     46.12 o 
   2   4   2       38.47       36.30      4.99 o 
   4   4   2     1895.56     2102.16     40.67 o 
   6   4   2       15.35       25.85      5.19 o 
   8   4   2      374.33      359.71     10.30 o 
  10   4   2      144.19      134.97      4.79 o 
  12   4   2      195.39      200.24     13.48 o 
  14   4   2      172.95      148.56     12.28 o 
  16   4   2       20.82       23.26      3.12 o 
  18   4   2       28.02       23.75      5.27 o 
  20   4   2        2.64        6.36      8.39 o 
  22   4   2       42.80       53.19      6.60 o 
  24   4   2       52.04       53.32      7.34 o 
 -23   5   2        1.11       13.78      8.79 o 
 -21   5   2       13.02       12.18     10.58 o 
 -19   5   2        2.78       21.76      9.38 o 
 -17   5   2       77.98       81.87      9.58 o 
 -15   5   2       44.39       40.73      5.79 o 
 -13   5   2       43.78       33.74      5.39 o 
 -11   5   2      966.96      961.40     30.17 o 
  -9   5   2      784.17      811.43     30.77 o 
  -7   5   2      764.42      725.72     30.77 o 
  -5   5   2      549.65      559.17     19.18 o 
  -3   5   2       60.43       41.33      5.39 o 
  -1   5   2      215.45      219.45     10.78 o 
   1   5   2      308.70      311.47      9.64 o 
   3   5   2       11.89        9.18      4.39 o 
   5   5   2      832.92      819.70     32.97 o 
   7   5   2        1.12        4.59      4.19 o 
   9   5   2      171.44      150.37      8.19 o 
  11   5   2      271.49      281.99      9.99 o 
  13   5   2      454.56      406.27     17.78 o 
  15   5   2       46.30       37.54      8.39 o 
  17   5   2       89.66       86.46     10.38 o 
  19   5   2        9.14       -8.39      8.39 o 
  21   5   2        2.54        0.80      8.19 o 
 -20   6   2        7.22        7.19      9.58 o 
 -18   6   2       15.32       18.57      8.59 o 
 -16   6   2        8.16       13.78      8.59 o 
 -14   6   2      136.72      154.96     12.78 o 
 -12   6   2       93.35       81.27      6.59 o 
 -10   6   2       76.00       81.27      6.59 o 
  -8   6   2      541.36      484.61     21.57 o 
  -6   6   2      737.22      779.78     26.77 o 
  -4   6   2      484.25      470.61     14.58 o 
  -2   6   2      895.31      915.59     29.57 o 
   0   6   2       94.90      101.60      4.94 o 
   2   6   2      489.75      496.38     21.97 o 
   4   6   2       34.03       36.94      4.99 o 
   6   6   2       92.61       81.47      6.59 o 
   8   6   2       79.46       65.30      6.39 o 
  10   6   2      286.81      271.01      9.79 o 
  12   6   2       17.75       18.97      7.59 o 
  14   6   2       61.70       59.90      9.78 o 
  16   6   2      122.96      100.04     10.98 o 
  18   6   2       19.82       18.77      8.39 o 
  20   6   2        8.97       20.17      8.79 o 
 -17   7   2        5.58       -2.60     10.78 o 
 -15   7   2       53.49       39.74     12.98 o 
 -13   7   2        0.10       -6.79      9.98 o 
 -11   7   2      149.55      141.18     11.58 o 
  -9   7   2       33.17       38.94      9.38 o 
  -7   7   2       87.97       90.06      8.79 o 
  -5   7   2        1.85        8.39      3.99 o 
  -3   7   2      332.44      342.12     16.38 o 
  -1   7   2       60.38       71.08      4.59 o 
   1   7   2      498.50      519.25     16.88 o 
   3   7   2      123.59      111.82      6.59 o 
   5   7   2       85.01       82.07      9.78 o 
   7   7   2      261.53      274.00     13.78 o 
   9   7   2        4.07       18.57      7.59 o 
  11   7   2        5.33       -6.79      6.79 o 
  13   7   2        9.09        5.59      7.79 o 
  15   7   2        1.42        7.19      8.39 o 
  17   7   2       33.51       38.74      9.78 o 
 -14   8   2       42.92       51.91     10.58 o 
 -12   8   2       39.47       38.14     10.98 o 
 -10   8   2       19.91       15.57      8.39 o 
  -8   8   2       53.24       68.09     11.98 o 
  -6   8   2       53.63       57.51      9.38 o 
  -4   8   2      136.25      150.36     11.78 o 
  -2   8   2       11.43       23.36      9.38 o 
   0   8   2      181.03      184.55     11.78 o 
   2   8   2        4.16        2.40      6.19 o 
   4   8   2      111.53       82.07      9.98 o 
   6   8   2       54.60       55.11      8.39 o 
   8   8   2        5.19        8.79      7.39 o 
  10   8   2        6.63        7.59      7.19 o 
  12   8   2       46.91       48.72     11.38 o 
  -7   9   2       12.99        3.99      8.99 o 
  -5   9   2        2.17       -0.80      8.79 o 
  -3   9   2       21.46       26.16     10.18 o 
  -1   9   2        2.53       -0.33      5.05 o 
   1   9   2       14.95       19.06      6.39 o 
   3   9   2        2.92        1.80      7.19 o 
   5   9   2        6.09        9.98      7.39 o 
 -28   0   3       35.65       40.13      9.58 o 
 -26   0   3       74.99       80.07     11.78 o 
 -24   0   3        1.44       -6.19      6.19 o 
 -22   0   3      170.15      167.74     12.98 o 
 -20   0   3       21.02       24.96      4.39 o 
 -18   0   3        7.80        9.98      3.99 o 
 -16   0   3      377.36      385.30     14.78 o 
 -14   0   3      358.59      338.97     13.78 o 
 -12   0   3        0.65       -1.40      2.60 o 
 -10   0   3     1475.04     1409.95     49.63 o 
  -8   0   3       54.45       45.33      3.39 o 
  -6   0   3      592.73      591.78     28.19 o 
  -4   0   3    17493.57    17099.49    122.39 o 
  -2   0   3      611.54      582.95     22.81 o 
   0   0   3     6261.07     5909.86    151.97 o 
   2   0   3    10360.71    10072.24     93.18 o 
   4   0   3      867.67      882.23     32.41 o 
   6   0   3      744.54      637.20     22.39 o 
   8   0   3      663.27      576.22     21.99 o 
  10   0   3       29.35       20.57      3.59 o 
  12   0   3      291.19      329.56     13.18 o 
  14   0   3      153.40      157.76      7.59 o 
  16   0   3      486.01      546.93     23.77 o 
  18   0   3      883.51      902.74     24.78 o 
  20   0   3       29.58       35.94      9.18 o 
  22   0   3       86.28       95.45      9.78 o 
  24   0   3        1.19       -4.19      7.99 o 
  26   0   3       13.84       28.75      8.59 o 
 -27   1   3       31.84       21.93      7.42 o 
 -25   1   3       44.13       48.36      6.27 o 
 -23   1   3      165.06      166.58      7.90 o 
 -21   1   3       17.22       13.94      2.89 o 
 -19   1   3      152.97      135.00      5.22 o 
 -17   1   3       56.27       49.03      3.81 o 
 -15   1   3      450.19      440.87     13.68 o 
 -13   1   3       62.57       59.23      3.89 o 
 -11   1   3        0.65        3.22      3.69 o 
  -9   1   3      958.43     1058.71     45.69 o 
  -7   1   3     2047.03     2127.03     47.10 o 
  -5   1   3     9625.91     9413.23     70.99 o 
  -3   1   3     4228.76     4033.64     43.02 o 
  -1   1   3     1570.18     1575.52     19.09 o 
   1   1   3      654.45      626.95     15.91 o 
   3   1   3     3756.11     3695.94     44.34 o 
   5   1   3      900.15      982.50     26.59 o 
   7   1   3      133.51      129.16     12.98 o 
   9   1   3     3234.64     3466.88     67.48 o 
  11   1   3     1736.20     1706.31     36.07 o 
  13   1   3       53.04       63.92      4.12 o 
  15   1   3      312.22      309.35      7.67 o 
  17   1   3      137.19      123.30      5.99 o 
  19   1   3       44.11       36.43      3.58 o 
  21   1   3       34.74       33.93      5.42 o 
  23   1   3       35.45       27.81      6.31 o 
  25   1   3        3.88        3.32      4.78 o 
 -26   2   3       19.89       30.57      6.14 o 
 -24   2   3       21.90       21.66      5.58 o 
 -22   2   3      113.78      122.56      7.34 o 
 -20   2   3      175.12      188.47     11.08 o 
 -18   2   3      254.30      266.33     14.58 o 
 -16   2   3      727.85      750.32     21.17 o 
 -14   2   3     1437.27     1403.63     60.69 o 
 -12   2   3      865.89      794.33     20.80 o 
 -10   2   3     3026.36     3256.70     51.80 o 
  -8   2   3     1553.91     1446.88     36.72 o 
  -6   2   3     1646.44     1738.82     65.07 o 
  -4   2   3     4693.57     4147.45     99.39 o 
  -2   2   3     1148.40     1095.97     38.02 o 
   0   2   3     4052.76     3665.42     51.57 o 
   2   2   3        2.98        9.12      1.70 o 
   4   2   3      674.29      758.83     43.78 o 
   6   2   3     7265.62     7296.52    260.75 o 
   8   2   3     1161.54     1177.82     32.37 o 
  10   2   3      988.76     1104.43     37.88 o 
  12   2   3      409.89      445.74     12.68 o 
  14   2   3       29.61       35.53      3.46 o 
  16   2   3      138.29      138.56      7.19 o 
  18   2   3       62.79       61.32      3.95 o 
  20   2   3        1.11        1.65      3.87 o 
  22   2   3        4.47        0.00      4.73 o 
  24   2   3        0.20       -1.87      5.80 o 
 -25   3   3        5.69        9.02      8.69 o 
 -23   3   3       81.29       71.18      7.08 o 
 -21   3   3       27.70       29.44      5.83 o 
 -19   3   3      596.47      594.77     13.65 o 
 -17   3   3     1014.75     1056.07     20.52 o 
 -15   3   3     1576.41     1494.00     83.98 o 
 -13   3   3      881.27      958.97     25.07 o 
 -11   3   3     1001.78     1001.80     27.98 o 
  -9   3   3     1024.43      998.39     44.38 o 
  -7   3   3     1555.95     1625.35     53.22 o 
  -5   3   3     1503.91     1473.98     65.23 o 
  -3   3   3      699.59      688.76     49.97 o 
  -1   3   3     2639.27     2681.47     33.75 o 
   1   3   3      923.47      850.66     18.09 o 
   3   3   3     4798.75     4741.29     63.53 o 
   5   3   3     1406.77     1469.29     66.21 o 
   7   3   3      971.27     1082.83     69.57 o 
   9   3   3      822.59      869.82     25.90 o 
  11   3   3      289.34      304.60      8.47 o 
  13   3   3      249.55      243.19      6.81 o 
  15   3   3       67.10       78.02      4.43 o 
  17   3   3       56.65       54.03      4.99 o 
  19   3   3       51.69       45.11      9.09 o 
  21   3   3        4.13       11.68      5.01 o 
  23   3   3        3.53        3.33      4.93 o 
 -24   4   3       24.72       41.65      6.63 o 
 -22   4   3       73.45       87.83      8.03 o 
 -20   4   3       77.74       72.20     11.28 o 
 -18   4   3       46.14       49.54      3.64 o 
 -16   4   3       88.67       89.47      9.48 o 
 -14   4   3      163.63      162.77     13.78 o 
 -12   4   3       68.39       63.39      5.59 o 
 -10   4   3      545.56      548.25     16.28 o 
  -8   4   3       67.37       75.32     11.48 o 
  -6   4   3      219.91      181.04     18.27 o 
  -4   4   3      287.52      318.56     12.38 o 
  -2   4   3       90.82       87.63      6.49 o 
   0   4   3      111.54      152.29      4.84 o 
   2   4   3      914.92      943.42     28.48 o 
   4   4   3       53.37       38.56      5.99 o 
   6   4   3      374.46      392.01     44.54 o 
   8   4   3      119.11      127.56     11.58 o 
  10   4   3      323.64      355.52     17.78 o 
  12   4   3       40.07       38.89      3.50 o 
  14   4   3       17.89       18.44      3.10 o 
  16   4   3       80.07       86.20      4.15 o 
  18   4   3        7.06        3.36     10.48 o 
  20   4   3       24.45       34.20      5.61 o 
  22   4   3       11.74       16.03      5.76 o 
 -23   5   3       23.01       26.16     11.38 o 
 -21   5   3       15.12       24.36     12.18 o 
 -19   5   3       93.08      108.43     11.78 o 
 -17   5   3       16.88       11.38      7.79 o 
 -15   5   3      105.29       96.05      7.19 o 
 -13   5   3      329.23      331.94     11.78 o 
 -11   5   3      398.48      368.91     13.38 o 
  -9   5   3      914.52      890.25     31.97 o 
  -7   5   3      896.80      839.91     32.97 o 
  -5   5   3      177.59      173.54      7.99 o 
  -3   5   3       45.80       48.12      4.99 o 
  -1   5   3       62.14       57.67      3.99 o 
   1   5   3      451.92      473.08     11.85 o 
   3   5   3       72.90       69.89      5.99 o 
   5   5   3      337.61      347.53     12.38 o 
   7   5   3      221.98      222.67      9.59 o 
   9   5   3       22.25       26.76      5.19 o 
  11   5   3      308.31      293.18     11.78 o 
  13   5   3        5.39        3.19      5.99 o 
  15   5   3        2.18        9.98      8.79 o 
  17   5   3       28.85       29.75      8.19 o 
  19   5   3        7.45        9.98      8.19 o 
  21   5   3        4.41       15.37      8.79 o 
 -20   6   3        6.29       -1.00     10.38 o 
 -18   6   3       13.61       10.18      8.99 o 
 -16   6   3       46.40       50.12     11.98 o 
 -14   6   3       39.22       57.11      8.39 o 
 -12   6   3      499.99      483.18     17.78 o 
 -10   6   3      867.32      884.32     24.98 o 
  -8   6   3      838.80      851.76     26.77 o 
  -6   6   3     1955.22     1950.51     39.00 o 
  -4   6   3      330.95      322.35     11.78 o 
  -2   6   3       15.59       19.17      4.99 o 
   0   6   3      488.41      465.45     15.68 o 
   2   6   3      180.11      191.51      8.19 o 
   4   6   3      440.21      430.24     19.97 o 
   6   6   3      118.97       94.45      6.79 o 
   8   6   3      270.00      235.86      9.19 o 
  10   6   3        5.27       -1.80      3.99 o 
  12   6   3       98.19       94.45     11.38 o 
  14   6   3       54.26       57.91     12.18 o 
  16   6   3       40.87       44.33     11.58 o 
  18   6   3        0.22        2.00      6.39 o 
 -17   7   3        0.61       -0.80      9.58 o 
 -15   7   3        0.58        1.60      8.79 o 
 -13   7   3        8.79       23.76      8.39 o 
 -11   7   3       16.05       24.36      8.39 o 
  -9   7   3      224.03      222.07     12.78 o 
  -7   7   3      251.12      226.06     13.38 o 
  -5   7   3      315.64      326.93     14.38 o 
  -3   7   3      553.31      554.11     17.18 o 
  -1   7   3      461.34      483.58     24.17 o 
   1   7   3      114.12      108.05      4.73 o 
   3   7   3      399.94      374.89     15.18 o 
   5   7   3      194.14      172.34     13.38 o 
   7   7   3       65.17       46.13      8.39 o 
   9   7   3       69.39       44.53      8.59 o 
  11   7   3        3.77        8.39      8.79 o 
  13   7   3       38.11       27.16     10.98 o 
  15   7   3        1.87       -3.00      6.59 o 
 -14   8   3       49.91       67.49     14.58 o 
 -12   8   3       18.17       36.14      9.58 o 
 -10   8   3       11.17       31.75      8.99 o 
  -8   8   3        2.54       15.37      7.59 o 
  -6   8   3       43.86       48.12      8.59 o 
  -4   8   3        1.53        3.19      9.98 o 
  -2   8   3       73.02       90.05     10.78 o 
   0   8   3        0.97        2.67      5.08 o 
   2   8   3       60.29       60.70      8.79 o 
   4   8   3       37.18       27.95      7.39 o 
   6   8   3      120.00      116.81     11.78 o 
   8   8   3       14.14       18.97      6.79 o 
  10   8   3       26.88       19.97      7.99 o 
  12   8   3        1.58        9.38      7.39 o 
  -5   9   3       13.69       16.37      7.99 o 
  -3   9   3       49.08       46.72     11.18 o 
  -1   9   3        8.44       10.33      5.58 o 
   1   9   3        0.17        4.24      6.95 o 
   3   9   3        7.73       18.37      7.99 o 
 -28   0   4       23.96       18.57      9.38 o 
 -26   0   4       20.62       36.74      8.59 o 
 -24   0   4        0.06       -1.00      5.39 o 
 -22   0   4        7.40        2.40      7.79 o 
 -20   0   4       10.16        7.79      4.39 o 
 -18   0   4     1056.65     1058.82     32.58 o 
 -16   0   4      653.96      610.77     28.77 o 
 -14   0   4      598.08      587.60     20.78 o 
 -12   0   4        3.41        6.79      3.39 o 
 -10   0   4       65.37       77.08      4.99 o 
  -8   0   4     1610.19     1735.91     52.25 o 
  -6   0   4      877.92      962.42     36.40 o 
  -4   0   4     3574.15     3608.84     63.19 o 
  -2   0   4     1753.13     1740.59     43.11 o 
   0   0   4        4.84        4.40      2.10 o 
   2   0   4     1991.14     1898.74     45.52 o 
   4   0   4      156.12      169.97      8.59 o 
   6   0   4      568.91      532.60     19.78 o 
   8   0   4      746.74      814.68     39.57 o 
  10   0   4     2145.50     2213.98     58.85 o 
  12   0   4       20.84       10.98      3.39 o 
  14   0   4      149.54      155.16      7.39 o 
  16   0   4      109.75       78.88      5.79 o 
  18   0   4      125.62      114.42      6.99 o 
  20   0   4      220.58      228.66     11.98 o 
  22   0   4       51.34       54.71      9.38 o 
  24   0   4       16.42       15.57      7.19 o 
 -27   1   4       14.55        9.45      7.27 o 
 -25   1   4       32.22       44.87      5.99 o 
 -23   1   4       28.95       30.65      8.59 o 
 -21   1   4        0.78        1.92      3.19 o 
 -19   1   4       79.16       75.12      4.23 o 
 -17   1   4       36.35       36.87      3.60 o 
 -15   1   4       15.87       15.37      4.79 o 
 -13   1   4      645.56      600.76     26.48 o 
 -11   1   4     1158.51     1213.88     50.89 o 
  -9   1   4      952.77     1045.80     36.29 o 
  -7   1   4     3439.78     3365.35     89.37 o 
  -5   1   4      360.48      339.07     19.18 o 
  -3   1   4     7786.51     7964.82    211.06 o 
  -1   1   4      666.60      640.13     15.28 o 
   1   1   4      699.88      665.69     14.83 o 
   3   1   4     1791.32     1871.18     36.06 o 
   5   1   4     1611.98     1516.35     44.54 o 
   7   1   4      925.90     1005.73     30.82 o 
   9   1   4      391.39      373.12     10.36 o 
  11   1   4     1224.74     1298.58     31.03 o 
  13   1   4      158.25      161.08      5.79 o 
  15   1   4     2060.08     2165.05     34.91 o 
  17   1   4      951.28      978.72     34.47 o 
  19   1   4      369.17      360.26      9.88 o 
  21   1   4      118.62      112.77      7.06 o 
  23   1   4        0.73        3.21      6.00 o 
  25   1   4        0.02        6.81      5.28 o 
 -26   2   4       27.51       14.80     13.38 o 
 -24   2   4       21.15       16.28      5.42 o 
 -22   2   4        9.49        4.94      5.02 o 
 -20   2   4      337.88      337.54     19.87 o 
 -18   2   4      517.54      503.07     15.75 o 
 -16   2   4      536.50      593.30     18.49 o 
 -14   2   4      636.11      601.03     13.84 o 
 -12   2   4     2359.29     2339.79     72.07 o 
 -10   2   4     2168.52     2290.96     42.89 o 
  -8   2   4     1730.27     1612.13     64.85 o 
  -6   2   4     3758.04     3836.09     56.16 o 
  -4   2   4     1206.71     1357.76     33.21 o 
  -2   2   4    13013.70    12239.16    299.04 o 
   0   2   4     2045.38     2071.64     28.49 o 
   2   2   4     1817.87     1817.54     70.69 o 
   4   2   4     1246.07     1216.81     33.02 o 
   6   2   4       85.24       78.04      6.79 o 
   8   2   4      924.67      878.16     41.98 o 
  10   2   4     1999.09     2040.90     38.41 o 
  12   2   4      659.91      667.71     20.76 o 
  14   2   4     1280.63     1322.30     25.39 o 
  16   2   4      498.22      451.52     11.27 o 
  18   2   4      116.39      134.49      4.86 o 
  20   2   4       53.46       43.24      5.43 o 
  22   2   4       19.05       27.58      5.46 o 
  24   2   4       11.90       18.25      5.79 o 
 -25   3   4       11.21        5.82     10.88 o 
 -23   3   4       35.01       40.20      5.98 o 
 -21   3   4       22.64       25.86      9.68 o 
 -19   3   4       57.26       54.53      3.92 o 
 -17   3   4      179.16      164.41      8.69 o 
 -15   3   4        0.99        6.42      3.55 o 
 -13   3   4      175.17      175.38      5.44 o 
 -11   3   4      595.77      629.65     15.30 o 
  -9   3   4      824.55      842.33     38.87 o 
  -7   3   4      337.43      377.18     13.98 o 
  -5   3   4     2260.76     2273.76     44.25 o 
  -3   3   4      666.64      747.29     18.42 o 
  -1   3   4     3052.82     3203.18     37.19 o 
   1   3   4     4105.91     3989.15     41.16 o 
   3   3   4      479.59      530.92     14.48 o 
   5   3   4      473.96      476.89     13.26 o 
   7   3   4      218.31      225.44      6.63 o 
   9   3   4      737.97      726.93     37.97 o 
  11   3   4      298.46      302.92     11.88 o 
  13   3   4      442.27      447.59     12.53 o 
  15   3   4      351.13      347.36      7.90 o 
  17   3   4       26.37       32.23      4.79 o 
  19   3   4       14.45        5.27      4.79 o 
  21   3   4        9.65        6.06      4.37 o 
  23   3   4        1.30        0.79      5.08 o 
 -24   4   4       72.10       93.39      8.61 o 
 -22   4   4       59.39       57.28      7.39 o 
 -20   4   4       14.58       11.33      5.65 o 
 -18   4   4       44.61       50.83      5.79 o 
 -16   4   4       19.27       12.43      3.07 o 
 -14   4   4      215.92      217.25      6.13 o 
 -12   4   4      603.54      602.08     18.45 o 
 -10   4   4      698.19      678.44     31.97 o 
  -8   4   4       70.87       69.73      4.15 o 
  -6   4   4     1216.99     1100.47     28.76 o 
  -4   4   4      151.10      173.11      5.29 o 
  -2   4   4      532.39      475.09     16.78 o 
   0   4   4      100.25       92.51      2.85 o 
   2   4   4      101.98      115.71      4.87 o 
   4   4   4      294.85      275.00     11.88 o 
   6   4   4      150.71      140.42      8.99 o 
   8   4   4       78.79       83.51      4.24 o 
  10   4   4      309.50      333.12     14.18 o 
  12   4   4      132.21      122.07      5.69 o 
  14   4   4       19.96       19.92      3.12 o 
  16   4   4       22.10       22.49      7.19 o 
  18   4   4       14.58       18.06      4.59 o 
  20   4   4        9.23       16.05      6.03 o 
  22   4   4       17.03       23.73      6.09 o 
 -23   5   4        0.61       12.98      8.19 o 
 -21   5   4       37.13       24.96     11.18 o 
 -19   5   4        9.72       21.76      7.99 o 
 -17   5   4        7.58       13.78      9.58 o 
 -15   5   4       97.51       89.86      6.39 o 
 -13   5   4       43.20       43.93      5.59 o 
 -11   5   4      532.59      489.80     22.17 o 
  -9   5   4      453.86      417.27     14.78 o 
  -7   5   4      154.56      136.99      7.59 o 
  -5   5   4      434.21      393.91     15.18 o 
  -3   5   4       35.23       39.93      5.39 o 
  -1   5   4      389.55      457.41     29.56 o 
   1   5   4      234.75      254.30     12.98 o 
   3   5   4       44.23       48.52      5.59 o 
   5   5   4      222.89      224.27      8.79 o 
   7   5   4      254.74      223.08      9.19 o 
   9   5   4       82.26       81.07      6.59 o 
  11   5   4      168.85      177.93      8.19 o 
  13   5   4       66.49       74.88      9.38 o 
  15   5   4      115.37      145.57     11.78 o 
  17   5   4       25.27       26.36      7.79 o 
  19   5   4       13.14       21.76      9.38 o 
  21   5   4       29.38       46.52     11.78 o 
 -20   6   4        2.73       -4.39      6.99 o 
 -18   6   4        2.75       -1.80      8.99 o 
 -16   6   4       33.36       37.54      9.58 o 
 -14   6   4       17.30       11.78      6.79 o 
 -12   6   4       67.75       74.68     10.18 o 
 -10   6   4       75.64       86.66      6.79 o 
  -8   6   4      445.07      472.38     18.38 o 
  -6   6   4       41.22       55.91      5.99 o 
  -4   6   4       61.83       75.08      6.19 o 
  -2   6   4       59.01       71.48      6.39 o 
   0   6   4      135.96      133.66      5.15 o 
   2   6   4       38.63       36.94      6.59 o 
   4   6   4      200.48      176.93      7.99 o 
   6   6   4       61.41       46.72      5.59 o 
   8   6   4       50.64       41.13      5.39 o 
  10   6   4       11.46       19.57      9.78 o 
  12   6   4       21.69        5.99      8.59 o 
  14   6   4        1.10        3.39      8.99 o 
  16   6   4        2.10       -1.40      6.99 o 
  18   6   4       57.43       59.30     10.78 o 
 -17   7   4        0.60        8.19      8.19 o 
 -15   7   4        6.34       -4.59      9.18 o 
 -13   7   4       42.28       52.51      8.59 o 
 -11   7   4        0.27       10.98      7.19 o 
  -9   7   4      108.76      111.42     12.98 o 
  -7   7   4       60.72       62.30      8.39 o 
  -5   7   4       17.77        7.79      9.78 o 
  -3   7   4      104.14       86.86     10.38 o 
  -1   7   4       25.29       27.30      5.85 o 
   1   7   4       70.72       80.38      7.00 o 
   3   7   4      166.41      179.32     11.18 o 
   5   7   4       93.13       88.66      9.58 o 
   7   7   4       25.53       32.75      8.59 o 
   9   7   4      131.58      131.79     11.38 o 
  11   7   4        1.03        7.99     11.58 o 
  13   7   4       18.55       22.36     11.98 o 
  15   7   4        4.65       14.18     10.38 o 
 -12   8   4        3.61        6.59      8.39 o 
 -10   8   4       11.99       15.57      9.18 o 
  -8   8   4       30.26       31.75      9.18 o 
  -6   8   4       23.58       31.35      7.79 o 
  -4   8   4       38.45       41.93      7.99 o 
  -2   8   4       10.54       13.58      7.79 o 
   0   8   4       12.72        2.25      6.09 o 
   2   8   4       15.58       17.37      6.79 o 
   4   8   4        1.74       -2.20      6.79 o 
   6   8   4       55.85       62.70     10.78 o 
   8   8   4        2.43       -6.59      6.59 o 
  10   8   4       15.16       16.17     12.58 o 
  -3   9   4        1.60        3.99      6.39 o 
  -1   9   4        7.88       11.93      5.85 o 
   1   9   4        0.70       11.08      4.86 o 
 -26   0   5        9.61        9.98      6.99 o 
 -24   0   5        0.00       10.58      6.19 o 
 -22   0   5        8.73        6.59      6.99 o 
 -20   0   5        4.80        5.79      4.19 o 
 -18   0   5       43.00       35.14      4.79 o 
 -16   0   5      335.08      304.79     11.98 o 
 -14   0   5        2.23        3.79      3.00 o 
 -12   0   5      412.72      396.53     15.18 o 
 -10   0   5       49.37       47.12      4.19 o 
  -8   0   5     3223.95     3231.38     73.43 o 
  -6   0   5      106.92      124.61      4.79 o 
  -4   0   5      537.08      553.63     19.79 o 
  -2   0   5     1642.86     1715.78     46.07 o 
   0   0   5       42.37       59.37      2.50 o 
   2   0   5     3818.59     3887.00     72.36 o 
   4   0   5      473.84      416.82     17.58 o 
   6   0   5     1668.11     1861.66     57.24 o 
   8   0   5        0.39        0.00      3.00 o 
  10   0   5     1454.61     1377.72     44.60 o 
  12   0   5      156.91      167.75      6.79 o 
  14   0   5      589.03      612.30     25.37 o 
  16   0   5        0.62       -1.20      3.79 o 
  18   0   5      265.17      263.81      8.79 o 
  20   0   5       42.31       42.13      9.78 o 
  22   0   5        3.31       10.58      6.19 o 
  24   0   5       20.09       25.16      8.39 o 
 -27   1   5        3.24        9.02      5.52 o 
 -25   1   5       13.15        7.47      5.01 o 
 -23   1   5       74.92       69.56      9.19 o 
 -21   1   5        5.42        5.59      2.53 o 
 -19   1   5      193.97      185.01      5.64 o 
 -17   1   5       48.89       49.96      6.49 o 
 -15   1   5        1.73        5.26      3.29 o 
 -13   1   5      252.27      282.68     21.17 o 
 -11   1   5       64.75       62.71      3.46 o 
  -9   1   5     2776.84     3016.67     50.58 o 
  -7   1   5     2987.63     3046.70     50.28 o 
  -5   1   5     1206.55     1288.98     57.62 o 
  -3   1   5     5603.70     5645.22     61.45 o 
  -1   1   5      548.35      597.71     11.27 o 
   1   1   5      239.99      260.86      5.06 o 
   3   1   5     3337.25     3269.81     50.10 o 
   5   1   5     1867.29     2001.23     41.89 o 
   7   1   5     4359.47     4469.47     59.13 o 
   9   1   5      506.19      483.67     23.17 o 
  11   1   5       56.55       59.23      4.17 o 
  13   1   5      471.52      491.98     12.50 o 
  15   1   5      551.50      579.71     31.36 o 
  17   1   5       14.51        8.61      3.69 o 
  19   1   5       56.63       58.57      6.11 o 
  21   1   5        7.41        5.64      4.43 o 
  23   1   5        3.35        3.39      4.37 o 
 -26   2   5      116.66      128.16     10.37 o 
 -24   2   5       19.14       20.84      6.68 o 
 -22   2   5       16.58       16.29      5.27 o 
 -20   2   5       15.80       12.01      3.00 o 
 -18   2   5       56.53       61.10      8.09 o 
 -16   2   5      101.32      119.90      5.09 o 
 -14   2   5       23.80       25.55      5.49 o 
 -12   2   5      395.54      403.21     10.97 o 
 -10   2   5     1633.26     1756.93     38.31 o 
  -8   2   5     2018.92     2120.06     42.33 o 
  -6   2   5    12423.86    13003.88    188.53 o 
  -4   2   5      995.55     1070.35     31.10 o 
  -2   2   5     5120.30     4876.88     63.33 o 
   0   2   5       70.44       80.99      2.29 o 
   2   2   5       49.20       65.24      4.09 o 
   4   2   5      485.56      461.30     12.68 o 
   6   2   5     1668.19     1664.68     36.49 o 
   8   2   5      784.59      737.72     32.77 o 
  10   2   5       81.36       82.05      4.01 o 
  12   2   5     1223.48     1187.27     25.57 o 
  14   2   5     1793.58     1785.30     26.92 o 
  16   2   5      453.64      430.86     15.78 o 
  18   2   5      481.68      494.46     11.58 o 
  20   2   5        4.27       -0.84      4.55 o 
  22   2   5        4.16        6.71      5.85 o 
  24   2   5        0.15        1.13      5.12 o 
 -25   3   5       77.14       92.77     16.97 o 
 -23   3   5      174.90      176.78      9.24 o 
 -21   3   5      166.04      188.44     12.98 o 
 -19   3   5      135.14      136.12      4.92 o 
 -17   3   5      106.05      103.88      4.94 o 
 -15   3   5       73.92       68.66      5.39 o 
 -13   3   5        0.15       -1.83      4.09 o 
 -11   3   5       14.17       13.79      4.29 o 
  -9   3   5      600.13      653.56     48.05 o 
  -7   3   5      621.11      646.25     16.44 o 
  -5   3   5     1495.30     1749.63     38.12 o 
  -3   3   5     4017.27     4154.92     58.73 o 
  -1   3   5      490.85      551.81     10.49 o 
   1   3   5      548.39      551.46     10.30 o 
   3   3   5      284.88      301.83      8.38 o 
   5   3   5       97.02       90.33      3.87 o 
   7   3   5      289.44      294.69      8.46 o 
   9   3   5     1615.78     1650.93     43.90 o 
  11   3   5      463.27      460.66     22.37 o 
  13   3   5      614.84      566.69     26.57 o 
  15   3   5      197.03      212.84      6.89 o 
  17   3   5      151.38      129.67     17.87 o 
  19   3   5      114.96      134.45      8.99 o 
  21   3   5        2.12        0.31      4.94 o 
  23   3   5       28.98       32.00      6.67 o 
 -24   4   5        3.43        0.48      6.49 o 
 -22   4   5        7.94       16.06      5.46 o 
 -20   4   5       25.50       14.42      8.19 o 
 -18   4   5       25.57       29.40     10.88 o 
 -16   4   5       11.65       10.95      3.09 o 
 -14   4   5      709.02      764.09     44.75 o 
 -12   4   5      119.20      115.07      6.59 o 
 -10   4   5     1755.98     1796.33     74.50 o 
  -8   4   5       13.88       21.26      4.39 o 
  -6   4   5      357.96      386.27     10.37 o 
  -4   4   5      416.11      394.24     11.54 o 
  -2   4   5     1119.20     1225.37     45.38 o 
   0   4   5       44.90       38.96      2.28 o 
   2   4   5     1982.35     2036.58     43.22 o 
   4   4   5      120.47      111.23      8.69 o 
   6   4   5      294.57      282.27     11.38 o 
   8   4   5      397.67      364.20      9.80 o 
  10   4   5      178.40      182.51      5.57 o 
  12   4   5      156.18      160.68      5.49 o 
  14   4   5      218.72      212.99      5.78 o 
  16   4   5       38.59       59.09      5.78 o 
  18   4   5        4.09        2.65      5.59 o 
  20   4   5       14.97        8.89      5.64 o 
  22   4   5        2.80       12.86      5.99 o 
 -23   5   5        4.21       -9.78     10.78 o 
 -21   5   5       16.49       21.27      6.59 o 
 -19   5   5       21.06       26.12      5.99 o 
 -17   5   5       69.48       74.40      7.13 o 
 -15   5   5       21.41       17.52      5.50 o 
 -13   5   5      252.46      238.84     17.87 o 
 -11   5   5      460.74      487.35     14.64 o 
  -9   5   5      757.98      755.86     45.35 o 
  -7   5   5      106.38       98.08      4.65 o 
  -5   5   5      455.35      460.41     11.65 o 
  -3   5   5     1071.84     1067.14     49.07 o 
  -1   5   5       64.39       57.11      3.48 o 
   1   5   5       60.44       55.61      5.06 o 
   3   5   5        6.25       14.58      4.79 o 
   5   5   5       44.64       46.92      5.39 o 
   7   5   5       31.45       26.76      7.59 o 
   9   5   5       76.90       73.28      6.39 o 
  11   5   5       34.47       36.94      5.39 o 
  13   5   5      121.69      123.61     11.58 o 
  15   5   5       32.56       26.36     11.58 o 
  17   5   5        0.25       -8.59     10.58 o 
  19   5   5        2.33       14.38      9.78 o 
 -20   6   5        3.55       19.97      9.18 o 
 -18   6   5        4.91        0.20     10.78 o 
 -16   6   5       98.52       85.86     13.58 o 
 -14   6   5      140.20      146.17     13.98 o 
 -12   6   5      112.47       93.85     10.38 o 
 -10   6   5      162.30      161.95      7.99 o 
  -8   6   5      107.77      108.03      7.39 o 
  -6   6   5      483.56      494.57     20.37 o 
  -4   6   5      102.94      103.44      7.19 o 
  -2   6   5      258.18      224.27      8.79 o 
   0   6   5      352.31      354.81      8.33 o 
   2   6   5      400.47      416.84     18.38 o 
   4   6   5      104.17      101.24      6.99 o 
   6   6   5       41.64       44.73      5.79 o 
   8   6   5       11.60       22.56      8.59 o 
  10   6   5       72.41       47.72     10.98 o 
  12   6   5      100.70      102.64     12.78 o 
  14   6   5        4.98        7.39      7.99 o 
  16   6   5       37.68       49.32      9.58 o 
  18   6   5        7.88        3.99     11.38 o 
 -17   7   5       18.37       19.17      8.39 o 
 -15   7   5       16.04       17.77      7.59 o 
 -13   7   5       14.29       14.18      7.39 o 
 -11   7   5       17.16       -1.40      8.39 o 
  -9   7   5        7.37       -0.40      7.39 o 
  -7   7   5       16.90       16.37      7.79 o 
  -5   7   5        3.66       20.57      9.58 o 
  -3   7   5       63.23       60.50      8.39 o 
  -1   7   5       96.96      107.47      7.04 o 
   1   7   5      332.19      337.09     10.66 o 
   3   7   5      149.78      141.38     11.98 o 
   5   7   5      144.40      145.77     11.18 o 
   7   7   5       26.14       22.16      8.19 o 
   9   7   5       31.18        9.58     10.98 o 
  11   7   5       19.92       24.76      9.38 o 
  13   7   5       23.05       18.37      7.79 o 
 -12   8   5        2.30        0.40      8.19 o 
 -10   8   5       23.99       23.56      8.59 o 
  -8   8   5       18.37       20.57      8.39 o 
  -6   8   5       83.65       99.64     10.78 o 
  -4   8   5       21.93       20.97      9.18 o 
  -2   8   5        1.34        3.99      7.19 o 
   0   8   5       38.36       49.73      7.79 o 
   2   8   5      121.53      110.82     11.78 o 
   4   8   5       13.03       22.36      7.19 o 
   6   8   5      109.53       96.45     13.38 o 
   8   8   5       40.74       38.54     10.18 o 
  10   8   5        1.77        9.98      8.59 o 
 -26   0   6        6.78       -0.40      6.59 o 
 -24   0   6       98.21      128.79     11.98 o 
 -22   0   6       27.85       17.37      6.19 o 
 -20   0   6        1.54       -3.00      3.79 o 
 -18   0   6       28.81       28.75      4.59 o 
 -16   0   6       15.72       13.38      4.19 o 
 -14   0   6      893.85      898.51     33.97 o 
 -12   0   6      307.11      313.78     11.78 o 
 -10   0   6      139.36      178.93      6.59 o 
  -8   0   6     1338.48     1216.39     47.61 o 
  -6   0   6     1821.88     1773.43     55.66 o 
  -4   0   6       35.37       48.52      3.79 o 
  -2   0   6      120.37      123.22      5.19 o 
   0   0   6     1052.80     1081.92     74.30 o 
   2   0   6     8161.88     8376.61    117.02 o 
   4   0   6      927.91      970.03     40.78 o 
   6   0   6     1074.24     1169.63     43.59 o 
   8   0   6      197.74      238.06      8.19 o 
  10   0   6      261.05      307.17     12.58 o 
  12   0   6      292.20      331.54     12.38 o 
  14   0   6       28.41       30.15      4.99 o 
  16   0   6        5.17        1.40      3.99 o 
  18   0   6       98.65      119.61      9.39 o 
  20   0   6        4.57       10.18      6.99 o 
  22   0   6       78.72       87.66     11.98 o 
  24   0   6       16.53       15.97      9.18 o 
 -27   1   6       17.08       13.65      6.14 o 
 -25   1   6       31.27       32.18      8.19 o 
 -23   1   6        5.55        4.04      5.59 o 
 -21   1   6       17.72       19.07     10.98 o 
 -19   1   6       12.19       16.73      3.21 o 
 -17   1   6       63.27       64.00      4.59 o 
 -15   1   6       15.08       11.37      2.78 o 
 -13   1   6      558.30      547.18     13.28 o 
 -11   1   6      493.72      541.89     17.18 o 
  -9   1   6     1001.45     1080.71     32.79 o 
  -7   1   6     7460.09     7487.02     78.94 o 
  -5   1   6     2397.21     2562.92    108.10 o 
  -3   1   6     6027.29     6449.35     71.81 o 
  -1   1   6      161.65      174.75      6.89 o 
   1   1   6     1403.17     1305.04     28.50 o 
   3   1   6      747.78      800.39     27.37 o 
   5   1   6      153.19      164.30      5.29 o 
   7   1   6      611.93      612.12     24.18 o 
   9   1   6      106.93      127.77      4.94 o 
  11   1   6      244.42      240.87      7.19 o 
  13   1   6      199.05      193.43     13.18 o 
  15   1   6      185.16      187.52      5.79 o 
  17   1   6      118.75      124.87      4.51 o 
  19   1   6       70.81       71.99      6.71 o 
  21   1   6       23.27       19.26      5.61 o 
  23   1   6       50.32       55.39      6.51 o 
 -26   2   6      125.89      140.63     15.77 o 
 -24   2   6      188.61      190.90     10.07 o 
 -22   2   6      189.65      176.85      8.40 o 
 -20   2   6      222.40      222.62      5.64 o 
 -18   2   6      320.79      301.11      6.99 o 
 -16   2   6       43.16       42.64      3.69 o 
 -14   2   6       35.35       39.00      3.58 o 
 -12   2   6     1238.52     1375.69     76.47 o 
 -10   2   6       14.59       22.21      3.03 o 
  -8   2   6     1429.56     1584.37     91.21 o 
  -6   2   6     1235.84     1209.22     32.94 o 
  -4   2   6     1615.85     1706.50     38.48 o 
  -2   2   6     2425.00     2551.57     50.48 o 
   0   2   6     1094.39     1195.13     23.13 o 
   2   2   6      374.19      401.70     12.19 o 
   4   2   6      192.41      198.47      5.79 o 
   6   2   6      178.66      190.09      7.09 o 
   8   2   6      764.20      762.79     23.38 o 
  10   2   6      318.22      336.98     22.27 o 
  12   2   6      417.65      444.18     12.86 o 
  14   2   6      481.41      479.27     25.37 o 
  16   2   6      271.50      261.91      6.14 o 
  18   2   6      142.89      147.68      8.20 o 
  20   2   6      124.76      121.45      8.19 o 
  22   2   6       52.81       53.46      6.94 o 
 -25   3   6      174.16      193.59     26.16 o 
 -23   3   6      198.99      235.35     10.28 o 
 -21   3   6       36.29       28.64      6.99 o 
 -19   3   6      160.92      148.24     12.68 o 
 -17   3   6       14.13       16.53      3.09 o 
 -15   3   6      404.06      427.18     11.97 o 
 -13   3   6      801.35      800.50     20.77 o 
 -11   3   6      778.67      743.84     22.72 o 
  -9   3   6      700.82      692.72     17.81 o 
  -7   3   6      777.66      789.25     24.30 o 
  -5   3   6      497.09      586.54     14.89 o 
  -3   3   6     2464.92     2545.72     48.66 o 
  -1   3   6     1910.20     2074.64     28.36 o 
   1   3   6       14.97       19.97      2.54 o 
   3   3   6     1148.64     1267.29     30.60 o 
   5   3   6      120.18      111.08      4.41 o 
   7   3   6     1090.68     1071.15     26.71 o 
   9   3   6      764.44      794.36     53.45 o 
  11   3   6      437.52      417.37     14.81 o 
  13   3   6      641.47      611.10     15.58 o 
  15   3   6      107.97      106.51      4.43 o 
  17   3   6      181.85      186.74     27.26 o 
  19   3   6      102.50      104.50     11.38 o 
  21   3   6        9.96       14.57      5.88 o 
 -24   4   6      136.41      156.87      9.81 o 
 -22   4   6       21.98       17.47      7.40 o 
 -20   4   6      351.00      366.79     11.34 o 
 -18   4   6      257.61      254.19      9.07 o 
 -16   4   6      171.85      170.13      7.49 o 
 -14   4   6      357.93      349.88      8.26 o 
 -12   4   6      265.88      249.81      6.89 o 
 -10   4   6      558.36      522.56     28.87 o 
  -8   4   6      441.49      468.53     13.88 o 
  -6   4   6     1288.60     1298.18     29.26 o 
  -4   4   6      400.05      389.20     12.08 o 
  -2   4   6       22.34       22.58      3.30 o 
   0   4   6       58.58       55.93      2.52 o 
   2   4   6       59.46       67.80      4.79 o 
   4   4   6      108.00       98.53      7.29 o 
   6   4   6       35.44       40.25      3.72 o 
   8   4   6      218.44      229.30     11.68 o 
  10   4   6      413.55      388.13     14.18 o 
  12   4   6       12.79       14.96      5.99 o 
  14   4   6      127.23      115.31     10.98 o 
  16   4   6       68.25       60.46      6.42 o 
  18   4   6        1.66        5.45      7.49 o 
  20   4   6       84.40      108.07      9.36 o 
 -23   5   6        3.61       10.28      6.07 o 
 -21   5   6       28.81       27.90      6.79 o 
 -19   5   6       23.95       19.33      7.69 o 
 -17   5   6      259.61      255.59     19.37 o 
 -15   5   6       14.83       14.55      4.89 o 
 -13   5   6     1265.42     1278.70     39.47 o 
 -11   5   6      257.87      254.89     10.19 o 
  -9   5   6      544.61      531.27     24.47 o 
  -7   5   6      288.74      264.94      9.19 o 
  -5   5   6      193.11      200.88      6.39 o 
  -3   5   6      115.50      110.13      6.19 o 
  -1   5   6       46.51       45.91      3.22 o 
   1   5   6       93.52       95.06      4.19 o 
   3   5   6       25.19       28.95      4.99 o 
   5   5   6       23.82       23.16      5.19 o 
   7   5   6        6.73        7.39      4.19 o 
   9   5   6        7.37       11.98      4.39 o 
  11   5   6       68.44       75.88     10.98 o 
  13   5   6       45.45       39.14      8.39 o 
  15   5   6       46.08       23.76      9.38 o 
  17   5   6       11.38       18.97      8.99 o 
  19   5   6       70.88       79.87     11.78 o 
 -20   6   6       21.55       37.94     12.38 o 
 -18   6   6       57.56       61.30     10.18 o 
 -16   6   6       37.16       41.13      8.39 o 
 -14   6   6      263.58      236.65     14.18 o 
 -12   6   6       12.89        9.58      6.79 o 
 -10   6   6      545.03      512.75     17.38 o 
  -8   6   6       60.71       80.27      6.99 o 
  -6   6   6      105.07      105.23      6.99 o 
  -4   6   6      139.43      138.78      7.39 o 
  -2   6   6      156.51      148.17      7.59 o 
   0   6   6       59.88       75.77      4.30 o 
   2   6   6      162.46      187.51      7.79 o 
   4   6   6       22.07       11.78      4.59 o 
   6   6   6       41.33       53.11      8.39 o 
   8   6   6      125.57      127.20     13.18 o 
  10   6   6      164.18      178.32     14.18 o 
  12   6   6       65.32       81.67     10.78 o 
  14   6   6       36.60       31.75      8.99 o 
  16   6   6       30.21       23.36      8.79 o 
 -17   7   6        1.58        4.99      9.78 o 
 -15   7   6        2.59        1.20      8.79 o 
 -13   7   6        5.32       11.78      7.19 o 
 -11   7   6       11.13        3.00     11.38 o 
  -9   7   6       31.93       24.96      8.39 o 
  -7   7   6       44.07       49.92      8.99 o 
  -5   7   6       54.77       60.70      9.19 o 
  -3   7   6      104.56       98.24     11.58 o 
  -1   7   6       46.46       45.66      6.76 o 
   1   7   6       68.41       66.61      7.24 o 
   3   7   6       63.95       70.89      8.99 o 
   5   7   6       28.04       40.33      8.39 o 
   7   7   6       90.64       97.64     12.78 o 
   9   7   6       43.91       32.55      9.38 o 
  11   7   6       13.49       14.58      9.38 o 
  13   7   6       56.49       42.53     10.58 o 
 -12   8   6        0.64        1.00      7.19 o 
 -10   8   6        0.97       -2.20     10.18 o 
  -8   8   6        3.39        0.20      7.99 o 
  -6   8   6        5.11        5.79      8.19 o 
  -4   8   6       17.00       12.18      7.59 o 
  -2   8   6        8.82        3.39      9.78 o 
   0   8   6       20.43       27.08      7.49 o 
   2   8   6        2.29        2.60      9.78 o 
   4   8   6        8.47       18.37      7.59 o 
   6   8   6        8.82        4.19      6.99 o 
   8   8   6       12.30       15.17      7.79 o 
 -26   0   7       10.26        1.60      6.59 o 
 -24   0   7        3.75       12.98      7.59 o 
 -22   0   7      275.80      278.79     13.78 o 
 -20   0   7        2.38       -0.20      3.59 o 
 -18   0   7      527.30      534.34     19.58 o 
 -16   0   7      128.41      119.02      6.39 o 
 -14   0   7      648.73      616.36     26.97 o 
 -12   0   7      244.22      258.84      9.19 o 
 -10   0   7      263.96      257.85     11.38 o 
  -8   0   7     1255.26     1333.45     44.99 o 
  -6   0   7      477.17      466.92     17.18 o 
  -4   0   7     1298.22     1270.95     46.81 o 
  -2   0   7      194.95      211.71      9.99 o 
   0   0   7     6143.78     6547.13    194.40 o 
   2   0   7      231.15      252.46     10.39 o 
   4   0   7      909.24      885.71     38.18 o 
   6   0   7       17.78       11.18      3.79 o 
   8   0   7      289.49      326.95     11.98 o 
  10   0   7       15.02        9.78      4.19 o 
  12   0   7      415.39      378.31     12.98 o 
  14   0   7        7.26        1.00      3.59 o 
  16   0   7        0.12       -0.80      3.19 o 
  18   0   7        6.68        8.79      6.39 o 
  20   0   7       28.06       35.14      8.59 o 
  22   0   7       15.45       24.96     10.78 o 
 -27   1   7        2.09       -3.34      5.94 o 
 -25   1   7        5.60        7.72      5.28 o 
 -23   1   7       63.70       62.05     11.18 o 
 -21   1   7       98.98      109.04      8.13 o 
 -19   1   7      148.99      148.75      5.08 o 
 -17   1   7       15.03       13.46      2.92 o 
 -15   1   7      203.70      194.94      5.57 o 
 -13   1   7       63.49       67.38      3.72 o 
 -11   1   7        2.68        2.70      3.49 o 
  -9   1   7     1560.58     1626.18     54.51 o 
  -7   1   7     1136.81     1135.56     31.32 o 
  -5   1   7     2201.87     2390.53     45.17 o 
  -3   1   7     2007.73     1969.73     52.45 o 
  -1   1   7      628.09      601.36     13.44 o 
   1   1   7      846.99      854.41     19.70 o 
   3   1   7      817.82      867.83     27.70 o 
   5   1   7       66.54       76.94      5.59 o 
   7   1   7        1.39        0.34      2.33 o 
   9   1   7        4.95        6.64      2.70 o 
  11   1   7       48.96       39.64      6.19 o 
  13   1   7       97.83       86.35      4.37 o 
  15   1   7       91.04       93.85      4.30 o 
  17   1   7       47.63       46.54      5.40 o 
  19   1   7      102.63      105.78     11.98 o 
  21   1   7       85.58       80.60      7.83 o 
 -26   2   7        8.55       11.25      6.13 o 
 -24   2   7       45.76       45.33      6.91 o 
 -22   2   7        1.78        8.01      4.70 o 
 -20   2   7       19.66       20.17      5.08 o 
 -18   2   7      206.11      203.70      5.99 o 
 -16   2   7       94.85       90.40      6.79 o 
 -14   2   7      286.41      282.24      9.09 o 
 -12   2   7       41.49       61.62     13.68 o 
 -10   2   7      497.64      545.76     13.34 o 
  -8   2   7       26.15       24.67      4.29 o 
  -6   2   7     1015.88     1039.99     69.67 o 
  -4   2   7      670.20      606.22     15.45 o 
  -2   2   7     1074.19     1133.54     30.61 o 
   0   2   7     1435.03     1514.97     24.87 o 
   2   2   7      132.49      143.19      8.49 o 
   4   2   7        7.17        4.41      2.89 o 
   6   2   7      815.39      779.15     23.51 o 
   8   2   7      104.05       99.65      4.38 o 
  10   2   7      868.10      870.81     20.89 o 
  12   2   7      449.21      445.41     33.86 o 
  14   2   7       89.39       90.53      5.19 o 
  16   2   7      124.82      119.46     11.98 o 
  18   2   7      313.69      320.04     10.91 o 
  20   2   7       60.79       60.12     14.58 o 
  22   2   7       18.91       10.10      7.09 o 
 -25   3   7       26.22       41.74     11.38 o 
 -23   3   7      108.73      119.72     10.18 o 
 -21   3   7        3.29        2.91      5.20 o 
 -19   3   7       28.75       27.28     12.48 o 
 -17   3   7       63.43       63.53      5.39 o 
 -15   3   7      156.24      145.75      5.69 o 
 -13   3   7      316.62      295.01      7.27 o 
 -11   3   7       33.05       28.07      3.21 o 
  -9   3   7       98.91      104.27      4.59 o 
  -7   3   7       42.51       54.02      9.48 o 
  -5   3   7      229.52      213.43     13.18 o 
  -3   3   7      337.40      370.84     10.86 o 
  -1   3   7      526.83      523.44      9.41 o 
   1   3   7      535.37      538.51     17.01 o 
   3   3   7     1754.18     1602.73     32.36 o 
   5   3   7     1385.87     1455.59     29.11 o 
   7   3   7      360.04      346.45     24.07 o 
   9   3   7      707.28      732.38     18.70 o 
  11   3   7      233.22      218.44      6.19 o 
  13   3   7      103.38       96.10      4.43 o 
  15   3   7       42.02       39.05      6.00 o 
  17   3   7       39.48       41.86      5.69 o 
  19   3   7       31.42       31.40      6.21 o 
  21   3   7        9.87        8.82     11.88 o 
 -24   4   7       28.04       40.06      7.63 o 
 -22   4   7       15.95       18.32      6.79 o 
 -20   4   7       16.19       16.67      5.44 o 
 -18   4   7      153.84      161.87     13.28 o 
 -16   4   7      209.79      210.86     11.88 o 
 -14   4   7      531.72      521.33     47.14 o 
 -12   4   7      234.97      255.34     22.67 o 
 -10   4   7       63.78       58.45      4.07 o 
  -8   4   7      590.21      576.30     20.78 o 
  -6   4   7        9.68        4.81      3.30 o 
  -4   4   7      504.43      466.42     20.98 o 
  -2   4   7     1113.63     1117.05     25.50 o 
   0   4   7      549.79      547.31     14.06 o 
   2   4   7      993.78     1097.26     25.08 o 
   4   4   7      372.97      379.93      9.53 o 
   6   4   7     1348.04     1358.57     36.98 o 
   8   4   7      174.58      167.27      5.49 o 
  10   4   7      289.99      273.51     18.07 o 
  12   4   7      178.37      182.74      7.89 o 
  14   4   7       19.52       20.87      5.35 o 
  16   4   7       60.81       60.78      7.20 o 
  18   4   7       92.68       82.98     12.38 o 
  20   4   7       10.06        7.78      5.56 o 
 -21   5   7       75.89       75.00      8.29 o 
 -19   5   7        3.19        0.77      6.77 o 
 -17   5   7      163.89      182.85      8.72 o 
 -15   5   7       53.56       60.47     10.88 o 
 -13   5   7      114.75      106.62      5.59 o 
 -11   5   7      110.64      103.31      4.74 o 
  -9   5   7       36.55       33.89      3.79 o 
  -7   5   7      356.28      359.06     10.98 o 
  -5   5   7      244.50      236.96     10.78 o 
  -3   5   7      738.73      757.24     18.70 o 
  -1   5   7       69.03       60.18      3.44 o 
   1   5   7      434.28      444.57      9.98 o 
   3   5   7      196.21      203.89      8.59 o 
   5   5   7       94.60       87.26      6.59 o 
   7   5   7      533.11      551.71     18.98 o 
   9   5   7      119.76      114.02     10.98 o 
  11   5   7      219.96      219.87     12.98 o 
  13   5   7       44.52       64.10      9.38 o 
  15   5   7       13.66       19.77      8.99 o 
  17   5   7       82.56      115.01     12.38 o 
 -20   6   7        2.01        8.19      9.18 o 
 -18   6   7       12.65        7.39     12.38 o 
 -16   6   7       39.63       49.52     12.18 o 
 -14   6   7      132.16      147.17     12.38 o 
 -12   6   7        4.12        2.20      7.39 o 
 -10   6   7       57.69       58.11      9.98 o 
  -8   6   7       60.08       41.73      9.19 o 
  -6   6   7      297.48      325.53     15.78 o 
  -4   6   7       17.50       21.36      4.79 o 
  -2   6   7      413.31      393.67     16.78 o 
   0   6   7      147.16      155.32      5.22 o 
   2   6   7        4.13        7.79      4.39 o 
   4   6   7       18.10       11.98     10.58 o 
   6   6   7       68.10       64.70     10.78 o 
   8   6   7       63.02       59.90      8.79 o 
  10   6   7       99.57      125.60     12.58 o 
  12   6   7      125.62      139.78     12.18 o 
  14   6   7       11.27       10.38     10.58 o 
 -15   7   7       60.61       56.71      9.58 o 
 -13   7   7       42.17       42.73     10.58 o 
 -11   7   7       39.95       35.54      9.98 o 
  -9   7   7        5.18       -3.79      6.79 o 
  -7   7   7       25.38       20.57      7.99 o 
  -5   7   7       10.60       12.18      8.59 o 
  -3   7   7       17.48       17.37      6.99 o 
  -1   7   7       38.08       45.72      5.43 o 
   1   7   7        8.75        4.79      9.48 o 
   3   7   7        3.81        0.00      7.19 o 
   5   7   7       68.45       92.05     10.38 o 
   7   7   7       21.73       32.15     12.78 o 
   9   7   7       63.56       79.07     12.58 o 
  11   7   7        4.23        0.00      7.99 o 
 -10   8   7       51.20       48.32     11.58 o 
  -8   8   7       41.96       58.70     10.58 o 
  -6   8   7       28.94       41.53     10.18 o 
  -4   8   7       34.64       14.38      9.18 o 
  -2   8   7       14.88       23.36      8.19 o 
   0   8   7       19.29       23.34      6.14 o 
   2   8   7        0.31        0.80      7.19 o 
   4   8   7        1.98       11.78      7.59 o 
   6   8   7        5.92       14.38      7.79 o 
 -26   0   8       21.61       13.38      8.19 o 
 -24   0   8      121.57      111.82      9.98 o 
 -22   0   8      182.15      171.34     10.78 o 
 -20   0   8      573.42      509.97     16.18 o 
 -18   0   8     1024.77      935.00     25.78 o 
 -16   0   8       28.22       23.36      4.39 o 
 -14   0   8       51.27       50.32      4.99 o 
 -12   0   8      229.74      227.27      9.59 o 
 -10   0   8       15.31       19.17      3.79 o 
  -8   0   8      976.49      983.64     38.98 o 
  -6   0   8      315.54      273.65     11.39 o 
  -4   0   8      175.10      182.73      6.79 o 
  -2   0   8       20.56       16.57      4.19 o 
   0   0   8     1268.02     1239.23     32.66 o 
   2   0   8      485.08      465.29     17.38 o 
   4   0   8      161.66      152.17      6.59 o 
   6   0   8      772.73      771.53     31.97 o 
   8   0   8      160.65      154.97      6.99 o 
  10   0   8       34.40       24.56      4.39 o 
  12   0   8       17.04       11.98      4.59 o 
  14   0   8      152.63      153.96      7.19 o 
  16   0   8       31.91       27.16      7.39 o 
  18   0   8       39.19       44.33      8.79 o 
  20   0   8      140.20      165.94     15.78 o 
  22   0   8       14.56       27.75     10.38 o 
 -25   1   8      104.01      105.88     18.77 o 
 -23   1   8       22.23       32.56      6.75 o 
 -21   1   8      234.62      217.36      9.61 o 
 -19   1   8       67.37       64.03      3.88 o 
 -17   1   8      139.60      139.31      5.01 o 
 -15   1   8      261.61      271.59      6.68 o 
 -13   1   8      359.68      378.93     22.17 o 
 -11   1   8      928.71      966.99     33.68 o 
  -9   1   8     1023.29      987.47     26.15 o 
  -7   1   8      447.52      412.51     14.98 o 
  -5   1   8      377.45      432.70     11.70 o 
  -3   1   8      821.53      866.32     28.38 o 
  -1   1   8      799.79      850.07     22.76 o 
   1   1   8       35.14       32.17      3.00 o 
   3   1   8      264.66      270.53      7.33 o 
   5   1   8      628.70      657.46     21.54 o 
   7   1   8      211.91      219.72     16.18 o 
   9   1   8      259.83      243.74      9.99 o 
  11   1   8       65.11       83.90      5.99 o 
  13   1   8      205.59      180.55      5.51 o 
  15   1   8      150.38      138.59      7.06 o 
  17   1   8      135.59      148.80     10.38 o 
  19   1   8        9.01        9.92      7.99 o 
  21   1   8       89.26       80.74      7.62 o 
 -26   2   8        5.56        2.68      5.86 o 
 -24   2   8        4.19        0.23      6.05 o 
 -22   2   8       79.60       82.33      7.25 o 
 -20   2   8      514.15      545.91     12.29 o 
 -18   2   8      291.92      312.05      6.77 o 
 -16   2   8      354.68      341.98      7.91 o 
 -14   2   8       37.09       39.98      3.38 o 
 -12   2   8      724.97      731.52     22.88 o 
 -10   2   8     1008.80     1086.34     42.57 o 
  -8   2   8       40.59       36.85      7.39 o 
  -6   2   8      168.54      193.92      6.25 o 
  -4   2   8      871.61      858.47     25.14 o 
  -2   2   8      766.57      853.77     25.20 o 
   0   2   8      265.42      265.89      9.15 o 
   2   2   8      917.06      964.98     25.93 o 
   4   2   8      309.12      325.63      8.54 o 
   6   2   8      288.59      325.41      9.89 o 
   8   2   8       49.72       57.46      8.49 o 
  10   2   8       97.26      104.68      4.51 o 
  12   2   8      100.18       97.36      4.45 o 
  14   2   8       77.75       99.64      6.42 o 
  16   2   8       22.26       25.33      7.39 o 
  18   2   8       97.27       94.86      7.61 o 
  20   2   8       30.00       19.58      6.54 o 
 -25   3   8       13.51       19.91      6.76 o 
 -23   3   8       88.56       96.86      7.56 o 
 -21   3   8       82.90       86.94     17.57 o 
 -19   3   8      460.08      461.73     11.71 o 
 -17   3   8      648.67      673.24     19.88 o 
 -15   3   8      770.71      790.36     16.56 o 
 -13   3   8      456.47      451.74     14.25 o 
 -11   3   8      355.76      353.04      8.89 o 
  -9   3   8       60.47       56.54      5.49 o 
  -7   3   8      306.75      337.73     14.48 o 
  -5   3   8        1.31        3.23      2.75 o 
  -3   3   8     1006.22     1009.00     33.08 o 
  -1   3   8      212.61      242.76      5.88 o 
   1   3   8      628.72      674.01     15.22 o 
   3   3   8     1808.93     1789.35     74.60 o 
   5   3   8      235.89      217.40     12.48 o 
   7   3   8      734.86      743.13     19.05 o 
   9   3   8      200.64      189.85     19.37 o 
  11   3   8       38.67       43.18      7.09 o 
  13   3   8      141.37      124.26     13.58 o 
  15   3   8       38.96       32.68      6.59 o 
  17   3   8       31.89       34.68      6.42 o 
  19   3   8        0.10        5.84      4.92 o 
 -22   4   8       46.00       66.34      8.69 o 
 -20   4   8      138.50      159.73      9.24 o 
 -18   4   8       36.97       31.39      5.42 o 
 -16   4   8      117.50      118.57      9.78 o 
 -14   4   8      317.40      304.34      7.95 o 
 -12   4   8       60.36       44.44      9.19 o 
 -10   4   8      205.61      191.40      5.77 o 
  -8   4   8      298.90      312.98      8.18 o 
  -6   4   8      576.61      563.83     17.15 o 
  -4   4   8      589.26      584.91     18.34 o 
  -2   4   8      394.97      383.52     16.78 o 
   0   4   8     2144.87     2126.15     22.64 o 
   2   4   8      933.47      935.39     20.82 o 
   4   4   8     1601.56     1497.62     24.74 o 
   6   4   8      822.39      812.59     17.59 o 
   8   4   8     2133.42     2111.99     37.90 o 
  10   4   8       85.77       76.28      6.59 o 
  12   4   8      256.86      245.01     14.28 o 
  14   4   8       65.87       63.99      6.90 o 
  16   4   8       70.67       88.04     11.68 o 
  18   4   8       12.94        7.54      8.49 o 
 -21   5   8       25.96       30.00     15.08 o 
 -19   5   8       28.48       24.58      5.85 o 
 -17   5   8       55.25       31.57      6.02 o 
 -15   5   8      136.15      135.07      8.35 o 
 -13   5   8      210.48      193.47      8.22 o 
 -11   5   8      108.18       99.07      5.19 o 
  -9   5   8      550.62      543.93     14.05 o 
  -7   5   8      538.44      524.38     13.55 o 
  -5   5   8      547.40      528.78     16.98 o 
  -3   5   8     1320.77     1256.64     21.17 o 
  -1   5   8      672.67      700.14     13.45 o 
   1   5   8      144.13      132.74      9.10 o 
   3   5   8       74.98       74.88      6.39 o 
   5   5   8      418.51      424.43     16.98 o 
   7   5   8       54.93       71.88      9.98 o 
   9   5   8      419.50      391.27     16.58 o 
  11   5   8       29.38       34.54      8.59 o 
  13   5   8       49.93       37.94      8.99 o 
  15   5   8        4.63       -7.79      7.79 o 
  17   5   8       20.23       26.76      9.38 o 
 -18   6   8        3.58        5.39      8.79 o 
 -16   6   8        6.11       15.77      9.58 o 
 -14   6   8       57.63       68.09     10.18 o 
 -12   6   8        9.35       19.77      8.99 o 
 -10   6   8      111.27      112.02     10.98 o 
  -8   6   8       76.84       79.87     10.38 o 
  -6   6   8      177.33      185.52     11.98 o 
  -4   6   8      270.00      243.64     12.78 o 
  -2   6   8       44.55       45.13      7.99 o 
   0   6   8        3.99        3.59      5.23 o 
   2   6   8        9.46       24.56      7.19 o 
   4   6   8      117.02      116.42     10.78 o 
   6   6   8       27.61       35.94      8.59 o 
   8   6   8       39.16       39.54     10.98 o 
  10   6   8       52.71       52.71     12.38 o 
  12   6   8        9.76        8.79      9.78 o 
  14   6   8       18.17       28.35      9.78 o 
 -15   7   8       23.38       23.76     10.78 o 
 -13   7   8       52.27       60.10     10.58 o 
 -11   7   8       38.62       45.13      9.78 o 
  -9   7   8       13.21        6.39      8.79 o 
  -7   7   8        2.67       -4.79      8.39 o 
  -5   7   8       80.62       69.09     10.78 o 
  -3   7   8      178.69      181.12     13.18 o 
  -1   7   8       70.51       76.62      7.61 o 
   1   7   8       63.32       71.70      6.77 o 
   3   7   8        6.78       12.58      8.99 o 
   5   7   8        5.08        6.19      7.19 o 
   7   7   8       12.36       13.98      8.19 o 
   9   7   8        1.52       -2.00      8.59 o 
  -8   8   8       56.30       82.47     13.98 o 
  -6   8   8        5.38       11.38      8.79 o 
  -4   8   8        0.72        2.80     10.18 o 
  -2   8   8        3.48       -7.39      7.59 o 
   0   8   8        3.97       11.70      5.58 o 
   2   8   8        4.76        3.59      6.79 o 
   4   8   8        5.84       -0.40     10.98 o 
 -26   0   9       55.52       65.09     10.58 o 
 -24   0   9       11.63       10.18      6.79 o 
 -22   0   9       22.75       16.97      8.79 o 
 -20   0   9      200.61      192.71     11.78 o 
 -18   0   9        6.53       12.98      3.99 o 
 -16   0   9      216.37      211.09      8.39 o 
 -14   0   9      215.21      200.10      8.19 o 
 -12   0   9       30.93       28.55      4.59 o 
 -10   0   9       55.30       54.51      4.99 o 
  -8   0   9        5.55        2.20      2.80 o 
  -6   0   9      356.70      328.78     13.18 o 
  -4   0   9       89.93       86.66      5.79 o 
  -2   0   9        3.74        8.79      3.19 o 
   0   0   9      172.87      149.78      4.94 o 
   2   0   9      230.65      269.42     12.18 o 
   4   0   9     3458.77     3476.32     62.91 o 
   6   0   9      295.52      306.57     10.79 o 
   8   0   9      175.15      196.10      7.99 o 
  10   0   9     1226.89     1197.82     29.78 o 
  12   0   9      374.88      373.09     10.59 o 
  14   0   9      382.97      380.87     14.38 o 
  16   0   9      152.80      149.37     11.18 o 
  18   0   9        7.47       19.37      6.99 o 
  20   0   9       27.07       44.93      9.38 o 
 -25   1   9       21.91       20.23      6.56 o 
 -23   1   9      132.46      110.74     14.68 o 
 -21   1   9      170.54      159.44      8.78 o 
 -19   1   9      248.31      239.08      8.54 o 
 -17   1   9      270.53      257.94      6.42 o 
 -15   1   9       95.48      101.55      4.59 o 
 -13   1   9      428.63      418.73      9.96 o 
 -11   1   9       26.28       30.40      3.38 o 
  -9   1   9      886.83      878.22     23.66 o 
  -7   1   9      163.56      171.29      5.00 o 
  -5   1   9      116.47      121.08      6.99 o 
  -3   1   9       38.90       36.90      4.89 o 
  -1   1   9      294.67      301.19      5.70 o 
   1   1   9      138.91      144.97      3.52 o 
   3   1   9        7.00        8.89      2.54 o 
   5   1   9       21.27       20.59      3.49 o 
   7   1   9      256.96      222.17      6.00 o 
   9   1   9      485.63      465.12     14.45 o 
  11   1   9      142.16      140.69      5.08 o 
  13   1   9      252.84      255.58     12.28 o 
  15   1   9        2.45        4.85      4.45 o 
  17   1   9        1.21       -0.30      5.52 o 
  19   1   9       14.64       14.48      6.11 o 
 -24   2   9        5.30       -4.25      4.25 o 
 -22   2   9       64.17       68.86      6.99 o 
 -20   2   9       24.84       24.30      5.32 o 
 -18   2   9      233.45      247.32     13.18 o 
 -16   2   9       61.12       63.43      3.98 o 
 -14   2   9       63.02       58.20      3.80 o 
 -12   2   9       41.07       44.56      3.69 o 
 -10   2   9      174.91      172.46      5.29 o 
  -8   2   9       11.87       12.18      3.02 o 
  -6   2   9      220.20      225.28      9.99 o 
  -4   2   9       88.34      102.82      4.15 o 
  -2   2   9      216.53      220.89     10.68 o 
   0   2   9      496.98      473.79      8.48 o 
   2   2   9      290.00      268.31      7.47 o 
   4   2   9      475.25      481.26     35.16 o 
   6   2   9       58.79       59.49      3.88 o 
   8   2   9      201.72      203.76      5.78 o 
  10   2   9       31.41       28.85      3.32 o 
  12   2   9      172.49      160.90      5.14 o 
  14   2   9       61.04       62.69      6.03 o 
  16   2   9        8.84        8.67      5.65 o 
  18   2   9       40.60       27.67      5.33 o 
  20   2   9       16.35        6.98      5.60 o 
 -23   3   9        1.42        8.21      7.39 o 
 -21   3   9       89.60      111.55     10.48 o 
 -19   3   9       58.14       61.38      8.39 o 
 -17   3   9      136.47      129.08      7.28 o 
 -15   3   9        2.57        0.68      2.64 o 
 -13   3   9       47.12       50.46      5.69 o 
 -11   3   9      131.16      132.62      4.98 o 
  -9   3   9       79.87       67.91      7.89 o 
  -7   3   9      577.28      609.30     18.32 o 
  -5   3   9       62.05       52.33     12.08 o 
  -3   3   9      273.27      289.32     18.77 o 
  -1   3   9       25.53       25.11      2.32 o 
   1   3   9      406.15      368.16      6.56 o 
   3   3   9      409.21      414.95     10.29 o 
   5   3   9      300.44      332.65      7.97 o 
   7   3   9      241.38      250.21      6.28 o 
   9   3   9      171.76      160.59      5.28 o 
  11   3   9      102.25      103.00      6.74 o 
  13   3   9       52.51       46.16      7.49 o 
  15   3   9       36.25       19.26      5.56 o 
  17   3   9       58.93       58.92      6.88 o 
  19   3   9        5.70       -1.01      6.46 o 
 -22   4   9       21.63       19.76      6.67 o 
 -20   4   9       34.51       29.93      5.71 o 
 -18   4   9      114.40      120.61      8.20 o 
 -16   4   9      376.60      372.68     18.17 o 
 -14   4   9       83.47       83.66     15.87 o 
 -12   4   9       46.76       46.20      3.69 o 
 -10   4   9       55.12       57.19      3.98 o 
  -8   4   9      101.24      109.15      4.92 o 
  -6   4   9       25.07       35.38      4.79 o 
  -4   4   9      491.53      484.91     16.16 o 
  -2   4   9      422.36      443.78      9.84 o 
   0   4   9       13.16       16.71      2.38 o 
   2   4   9      407.63      415.30     15.38 o 
   4   4   9      128.29      136.03     11.58 o 
   6   4   9      159.58      158.68      5.22 o 
   8   4   9      351.88      353.10     22.67 o 
  10   4   9       45.36       41.76      6.33 o 
  12   4   9      321.60      328.87     11.08 o 
  14   4   9        4.04        0.09      5.15 o 
  16   4   9       61.47       67.65      7.41 o 
 -21   5   9       18.38       25.00     11.68 o 
 -19   5   9       26.64       15.83      9.18 o 
 -17   5   9        4.46        5.45      4.92 o 
 -15   5   9       39.40       44.28     10.78 o 
 -13   5   9       27.93       14.24      4.85 o 
 -11   5   9       23.70       34.97      5.13 o 
  -9   5   9       10.88        6.85      2.64 o 
  -7   5   9       26.34       24.44      8.29 o 
  -5   5   9        1.73        0.77      4.99 o 
  -3   5   9       11.33        8.97      2.92 o 
  -1   5   9       33.41       37.63      3.83 o 
   1   5   9      323.07      314.75      5.57 o 
   3   5   9       53.27       49.32      5.59 o 
   5   5   9      680.37      665.02     19.78 o 
   7   5   9      148.56      117.42     13.78 o 
   9   5   9       82.10       82.07     11.58 o 
  11   5   9       23.39        6.59      8.19 o 
  13   5   9       67.25       52.12     11.38 o 
  15   5   9       29.33       43.73      9.58 o 
 -18   6   9        2.92       10.98      9.18 o 
 -16   6   9       51.43       38.94     10.98 o 
 -14   6   9       30.83       15.97      8.79 o 
 -12   6   9       33.74       41.33      9.18 o 
 -10   6   9      128.71      122.41     11.58 o 
  -8   6   9        3.76       10.78      9.58 o 
  -6   6   9      144.72      136.99     11.18 o 
  -4   6   9       55.30       64.30     11.18 o 
  -2   6   9       54.98       59.70      9.19 o 
   0   6   9       10.31       10.86      5.03 o 
   2   6   9      126.53      127.40     11.98 o 
   4   6   9       54.30       54.31      8.99 o 
   6   6   9       20.74       33.74     11.78 o 
   8   6   9       35.32       45.13     10.78 o 
  10   6   9       46.66       51.32      8.99 o 
  12   6   9        6.00       11.18      7.99 o 
 -13   7   9        7.29       18.97      9.78 o 
 -11   7   9       26.37       14.98      8.19 o 
  -9   7   9       13.53        5.99      7.79 o 
  -7   7   9        0.44       -7.39      7.99 o 
  -5   7   9        4.29       -2.00      6.99 o 
  -3   7   9        5.82       15.57      8.39 o 
  -1   7   9       40.51       26.09      6.42 o 
   1   7   9       12.33       20.08      6.99 o 
   3   7   9       13.41        7.39     10.58 o 
   5   7   9       41.45       46.12      9.38 o 
   7   7   9       31.65       23.76      8.99 o 
  -4   8   9       17.51       23.16      8.59 o 
  -2   8   9       11.35       -2.80      9.58 o 
 -24   0  10      113.44       92.05      9.98 o 
 -22   0  10       21.31       36.94      8.19 o 
 -20   0  10      170.38      170.74     11.18 o 
 -18   0  10      205.95      213.68     11.58 o 
 -16   0  10      184.01      159.56      7.59 o 
 -14   0  10     2298.40     2327.73     39.81 o 
 -12   0  10     3171.05     3296.38     50.86 o 
 -10   0  10      137.02      160.15      7.39 o 
  -8   0  10     1053.69     1077.28     34.38 o 
  -6   0  10      105.55       91.26      6.19 o 
  -4   0  10      252.17      260.03      9.59 o 
  -2   0  10      425.62      379.93     14.18 o 
   0   0  10       49.55       42.77      4.89 o 
   2   0  10      706.52      689.51     27.57 o 
   4   0  10       49.80       58.70      5.59 o 
   6   0  10        9.04       11.58      3.99 o 
   8   0  10      316.97      320.15     10.39 o 
  10   0  10       41.68       45.53      5.19 o 
  12   0  10      332.53      311.96     13.78 o 
  14   0  10       19.82       38.34      7.79 o 
  16   0  10       32.75       25.36      8.19 o 
  18   0  10        1.03       -0.80      7.19 o 
 -25   1  10       51.19       63.99      7.53 o 
 -23   1  10       55.18       55.96      6.63 o 
 -21   1  10       71.27       74.29      6.74 o 
 -19   1  10       39.49       33.36      6.99 o 
 -17   1  10        0.54        1.74      3.13 o 
 -15   1  10      508.92      479.33     12.99 o 
 -13   1  10       99.64      102.47      4.66 o 
 -11   1  10     1548.42     1527.14     25.93 o 
  -9   1  10     1921.99     1966.09     30.27 o 
  -7   1  10      102.50      100.26      4.69 o 
  -5   1  10      963.05      979.83     68.65 o 
  -3   1  10      105.03      102.74      4.30 o 
  -1   1  10      207.13      195.25      4.00 o 
   1   1  10      170.19      172.60      6.69 o 
   3   1  10      228.82      236.30      6.42 o 
   5   1  10       63.34       58.87      3.80 o 
   7   1  10      221.14      205.55      5.71 o 
   9   1  10      945.31      881.93     30.37 o 
  11   1  10      190.53      188.48      5.29 o 
  13   1  10      215.79      188.00      8.59 o 
  15   1  10       82.47       76.84      8.59 o 
  17   1  10        1.46       12.83      5.69 o 
  19   1  10        2.90        1.52      5.54 o 
 -24   2  10       31.76       25.05      6.40 o 
 -22   2  10       61.57       57.86      7.12 o 
 -20   2  10       36.14       28.20      5.96 o 
 -18   2  10       17.21       10.09      5.48 o 
 -16   2  10       75.69       80.31      4.21 o 
 -14   2  10      215.54      199.43      8.79 o 
 -12   2  10        2.35        5.42      5.99 o 
 -10   2  10      674.46      694.32     22.28 o 
  -8   2  10      437.10      451.11     10.35 o 
  -6   2  10      192.55      183.21      5.42 o 
  -4   2  10      516.23      533.47     12.36 o 
  -2   2  10      240.59      235.86      6.69 o 
   0   2  10      583.86      547.67     12.55 o 
   2   2  10      254.28      242.37      6.07 o 
   4   2  10       64.99       65.76      3.95 o 
   6   2  10       69.34       70.18      4.09 o 
   8   2  10      322.65      305.26      7.06 o 
  10   2  10        3.20        5.80      2.58 o 
  12   2  10      144.66      158.23      7.76 o 
  14   2  10       24.97       30.76      5.92 o 
  16   2  10       10.70       13.02      6.03 o 
  18   2  10       13.70       17.64     18.27 o 
 -23   3  10       28.97       38.60      6.42 o 
 -21   3  10       21.92       30.93      6.02 o 
 -19   3  10       15.77       26.56      6.17 o 
 -17   3  10       74.26       63.98      6.23 o 
 -15   3  10      195.47      162.49      9.02 o 
 -13   3  10       62.74       68.99      4.07 o 
 -11   3  10      189.86      170.11      5.49 o 
  -9   3  10      302.63      299.01      7.33 o 
  -7   3  10      394.18      395.84      9.29 o 
  -5   3  10      306.02      318.13     13.98 o 
  -3   3  10      232.80      216.40     11.48 o 
  -1   3  10        0.20        1.13      1.95 o 
   1   3  10       51.23       49.62      3.28 o 
   3   3  10       64.19       77.15      9.19 o 
   5   3  10      234.67      228.29      8.29 o 
   7   3  10      226.18      224.99      6.19 o 
   9   3  10      506.56      513.47     11.71 o 
  11   3  10        0.94        2.85      4.26 o 
  13   3  10       66.40       60.50      6.17 o 
  15   3  10        7.77       18.05      5.69 o 
  17   3  10       14.40       10.23      7.05 o 
 -22   4  10       23.95       35.96      9.88 o 
 -20   4  10       28.00       23.76      7.04 o 
 -18   4  10        9.13       11.87     10.78 o 
 -16   4  10        0.42        2.61      4.78 o 
 -14   4  10       58.99       72.30      8.69 o 
 -12   4  10      172.97      165.16      8.03 o 
 -10   4  10       21.98       21.63      3.26 o 
  -8   4  10       26.63       21.84      3.21 o 
  -6   4  10       28.65       26.74      3.38 o 
  -4   4  10       43.32       48.17      3.80 o 
  -2   4  10       80.10       78.64      4.12 o 
   0   4  10      638.43      614.66     10.88 o 
   2   4  10      295.32      292.55      6.68 o 
   4   4  10     1603.55     1625.04     20.07 o 
   6   4  10      409.52      371.20     10.36 o 
   8   4  10      135.72      133.25      7.89 o 
  10   4  10       82.57       69.18      9.78 o 
  12   4  10       87.19       96.57      7.93 o 
  14   4  10      116.55      120.87      9.98 o 
  16   4  10        7.05       18.49      6.59 o 
 -19   5  10        0.51        3.35      5.33 o 
 -17   5  10       25.33       32.13      6.14 o 
 -15   5  10       14.24        6.39      5.34 o 
 -13   5  10        8.13        1.59      5.08 o 
 -11   5  10       31.95       50.07      6.11 o 
  -9   5  10        4.49       10.17      5.39 o 
  -7   5  10      177.30      221.81      8.92 o 
  -5   5  10       81.86       75.23      7.59 o 
  -3   5  10      124.06      103.82     11.48 o 
  -1   5  10       14.58       28.88      4.13 o 
   1   5  10      467.83      424.51      9.13 o 
   3   5  10       88.96       96.65     10.38 o 
   5   5  10       66.71       77.67     11.18 o 
   7   5  10       20.83       28.75      9.78 o 
   9   5  10       78.55       86.46     10.18 o 
  11   5  10       47.11       56.51      9.78 o 
  13   5  10       52.71       40.53      9.78 o 
 -16   6  10       26.14       37.74     10.18 o 
 -14   6  10        1.73       18.37      8.19 o 
 -12   6  10        8.49       10.78      9.98 o 
 -10   6  10        3.33        0.80      9.98 o 
  -8   6  10       11.68       14.18      7.19 o 
  -6   6  10       15.58       25.96      7.59 o 
  -4   6  10       11.26        8.79      8.99 o 
  -2   6  10       48.79       34.54      8.79 o 
   0   6  10       10.64       24.03     10.98 o 
   2   6  10      169.24      164.94     14.98 o 
   4   6  10       88.96       99.64     10.98 o 
   6   6  10       24.02       51.71      9.18 o 
   8   6  10       20.70       21.36      9.18 o 
  10   6  10        0.62        3.19      8.39 o 
 -11   7  10       11.85       19.77      9.58 o 
  -9   7  10        7.70       10.98      8.59 o 
  -7   7  10       31.03       39.53      9.78 o 
  -5   7  10       11.42       11.18      6.99 o 
  -3   7  10       12.21       16.57     11.98 o 
  -1   7  10       13.95       11.58      5.71 o 
   1   7  10       66.05       74.45      8.73 o 
   3   7  10       67.80       88.26     10.98 o 
   5   7  10       11.09        8.59     10.98 o 
 -24   0  11        2.07        7.79      6.99 o 
 -22   0  11      110.60       97.64     11.78 o 
 -20   0  11       28.64       26.96      7.99 o 
 -18   0  11        9.64        4.39      9.98 o 
 -16   0  11        3.61        4.59      3.59 o 
 -14   0  11      385.91      350.52     10.79 o 
 -12   0  11       13.41       13.18      4.19 o 
 -10   0  11      475.00      459.42     20.57 o 
  -8   0  11      374.41      418.84     13.58 o 
  -6   0  11      105.57       82.27      5.99 o 
  -4   0  11        6.02        4.99      3.19 o 
  -2   0  11      193.99      162.96      7.39 o 
   0   0  11       10.57        7.57      3.21 o 
   2   0  11      239.10      213.69      8.59 o 
   4   0  11       20.75       18.17      4.99 o 
   6   0  11      240.46      212.09      7.99 o 
   8   0  11      118.81      117.22      6.39 o 
  10   0  11       70.61       72.68      8.39 o 
  12   0  11        0.34        5.79      6.19 o 
  14   0  11       25.88       25.76      8.39 o 
  16   0  11      127.73      124.00     11.78 o 
  18   0  11        3.94       13.98      8.99 o 
 -23   1  11       76.06       90.47      7.68 o 
 -21   1  11        4.77        1.62      5.75 o 
 -19   1  11       33.60       36.47      5.71 o 
 -17   1  11      159.70      168.68      7.76 o 
 -15   1  11      375.42      391.91     13.58 o 
 -13   1  11      767.57      762.71     16.34 o 
 -11   1  11     1160.23     1197.12     31.48 o 
  -9   1  11     1370.87     1314.99     60.97 o 
  -7   1  11      839.35      768.76     22.78 o 
  -5   1  11        8.81       23.37      4.39 o 
  -3   1  11       48.59       53.04      3.66 o 
  -1   1  11      322.42      298.22      5.21 o 
   1   1  11        2.35       -0.49      2.02 o 
   3   1  11      265.87      270.98      6.71 o 
   5   1  11        5.57        5.12      2.59 o 
   7   1  11        9.51        8.69      2.81 o 
   9   1  11        1.18        0.29      4.39 o 
  11   1  11       39.64       48.79      5.58 o 
  13   1  11       84.52       67.91      6.43 o 
  15   1  11       10.65       24.64      5.83 o 
  17   1  11       60.78       57.22     10.78 o 
 -24   2  11        4.36       12.98      7.79 o 
 -22   2  11       16.26       22.52      8.39 o 
 -20   2  11       29.58       29.10     10.88 o 
 -18   2  11       52.70       53.58      5.99 o 
 -16   2  11        5.15       16.74      5.99 o 
 -14   2  11      315.29      294.64      6.49 o 
 -12   2  11      279.16      250.31      6.34 o 
 -10   2  11     1128.08     1111.84     19.82 o 
  -8   2  11      251.81      239.29      6.19 o 
  -6   2  11      581.06      562.75     16.48 o 
  -4   2  11      176.86      167.32      6.39 o 
  -2   2  11      197.11      185.94     11.48 o 
   0   2  11      283.51      300.45      5.02 o 
   2   2  11      286.56      285.82     19.67 o 
   4   2  11       92.51       96.20      4.37 o 
   6   2  11      410.97      390.16     11.13 o 
   8   2  11      236.22      262.14     29.26 o 
  10   2  11       33.33       32.09      5.37 o 
  12   2  11       51.07       60.01     12.38 o 
  14   2  11       49.87       56.36      6.76 o 
  16   2  11        9.53        7.25      5.46 o 
 -21   3  11       19.98       27.38      8.68 o 
 -19   3  11        9.20        6.86     10.18 o 
 -17   3  11       35.45       35.07      5.89 o 
 -15   3  11       46.38       46.39      6.08 o 
 -13   3  11       11.48       23.60      8.19 o 
 -11   3  11       46.64       40.27      3.45 o 
  -9   3  11       24.41       33.22      7.89 o 
  -7   3  11      104.95      112.35      7.29 o 
  -5   3  11        0.87        2.03      2.58 o 
  -3   3  11       29.99       30.47      3.69 o 
  -1   3  11       53.98       45.84      3.81 o 
   1   3  11      542.79      590.86     13.61 o 
   3   3  11       69.65       70.90      4.09 o 
   5   3  11      473.96      473.80     11.60 o 
   7   3  11       99.92       90.60      6.50 o 
   9   3  11      190.21      211.56      9.29 o 
  11   3  11      102.00       85.32      7.90 o 
  13   3  11       15.59       20.73      5.71 o 
  15   3  11       27.05       39.08     12.08 o 
 -20   4  11       74.68       87.89      8.54 o 
 -18   4  11      140.42      167.70      8.87 o 
 -16   4  11       23.53       21.89      5.79 o 
 -14   4  11       47.51       68.35      6.56 o 
 -12   4  11      240.75      255.84     15.18 o 
 -10   4  11       38.78       37.94      5.26 o 
  -8   4  11       68.38       54.45      5.59 o 
  -6   4  11      108.85      105.91      4.69 o 
  -4   4  11        2.78        3.64      3.79 o 
  -2   4  11      167.66      195.04      5.60 o 
   0   4  11       34.03       30.82      2.32 o 
   2   4  11       13.80       12.28      4.78 o 
   4   4  11        0.56       -1.95      4.50 o 
   6   4  11       15.30       17.90      5.52 o 
   8   4  11       38.41       46.22      5.71 o 
  10   4  11       26.83       39.14      5.77 o 
  12   4  11       56.94       50.56     14.28 o 
  14   4  11       13.81        9.20      6.09 o 
 -17   5  11       68.51       83.58      8.79 o 
 -15   5  11       25.65       27.36      6.25 o 
 -13   5  11       39.83       51.43      8.49 o 
 -11   5  11      101.04      100.28      8.47 o 
  -9   5  11       16.32        7.21      4.89 o 
  -7   5  11       76.62       73.71      6.59 o 
  -5   5  11        9.21       12.79      5.10 o 
  -3   5  11      144.30      132.40     10.38 o 
  -1   5  11       38.69       39.96      5.08 o 
   1   5  11      216.85      200.31      8.70 o 
   3   5  11        2.89        0.80      9.58 o 
   5   5  11       31.76       38.54      9.78 o 
   7   5  11       27.77       36.74      8.39 o 
   9   5  11       36.72       22.36      8.99 o 
  11   5  11       45.83       24.16      8.79 o 
 -14   6  11       13.29       27.15     10.38 o 
 -12   6  11        9.44       16.97     10.58 o 
 -10   6  11        1.23        2.80      8.99 o 
  -8   6  11        3.89       10.58      9.38 o 
  -6   6  11      133.81      112.62     12.18 o 
  -4   6  11       12.40       16.17      9.18 o 
  -2   6  11      119.66      144.17     12.78 o 
   0   6  11       60.70       82.62     21.66 o 
   2   6  11        1.14       19.97      8.59 o 
   4   6  11       45.99       68.09     13.38 o 
   6   6  11       24.91       36.54     12.38 o 
   8   6  11       36.37       57.90     10.58 o 
  -9   7  11       12.15        9.18     10.98 o 
  -7   7  11       12.99       13.38     10.38 o 
  -5   7  11       14.18       19.77      8.19 o 
  -3   7  11        0.94       16.17      8.19 o 
  -1   7  11       27.19       31.67      7.69 o 
   1   7  11       18.59       31.48      8.59 o 
 -22   0  12       72.65       62.50     10.18 o 
 -20   0  12        0.17       -1.80      5.79 o 
 -18   0  12       91.98       80.47      9.78 o 
 -16   0  12       58.64       52.51     10.58 o 
 -14   0  12        1.14        3.39      6.79 o 
 -12   0  12      414.11      404.66     15.58 o 
 -10   0  12      232.04      218.68      8.39 o 
  -8   0  12      509.62      531.14     20.17 o 
  -6   0  12       68.65       62.10      5.59 o 
  -4   0  12      151.16      129.40      6.79 o 
  -2   0  12       86.39      104.83      6.59 o 
   0   0  12       48.28       43.86      3.46 o 
   2   0  12      268.05      299.77      9.99 o 
   4   0  12       41.38       52.31      5.19 o 
   6   0  12        4.72        3.00      3.39 o 
   8   0  12        1.15        8.79      6.19 o 
  10   0  12      127.01      142.97     11.18 o 
  12   0  12       37.69       41.93     10.58 o 
  14   0  12       27.54       27.16      8.39 o 
  16   0  12       19.59       13.38      8.59 o 
 -23   1  12       15.74       19.02      6.22 o 
 -21   1  12       22.58       33.68      5.52 o 
 -19   1  12       14.97       13.68      5.65 o 
 -17   1  12       15.13       12.74      4.85 o 
 -15   1  12       46.04       53.53      5.78 o 
 -13   1  12       79.19       79.37      4.23 o 
 -11   1  12       48.18       57.29      4.01 o 
  -9   1  12        4.48        4.48      2.87 o 
  -7   1  12      444.40      455.55     24.27 o 
  -5   1  12      421.03      423.34     10.71 o 
  -3   1  12      606.66      595.86     15.54 o 
  -1   1  12      365.73      372.51      6.93 o 
   1   1  12      151.11      138.35      3.48 o 
   3   1  12      187.59      191.90      6.49 o 
   5   1  12       40.13       37.54      6.59 o 
   7   1  12      185.84      197.59     10.98 o 
   9   1  12      152.02      154.07      7.55 o 
  11   1  12       47.35       53.45      5.78 o 
  13   1  12       45.09       37.10      5.77 o 
  15   1  12       81.75       97.13      7.83 o 
 -22   2  12       19.03       28.07      6.03 o 
 -20   2  12        8.55       -1.51      6.98 o 
 -18   2  12       52.37       58.77     15.37 o 
 -16   2  12       31.10       32.04     11.28 o 
 -14   2  12        5.20        1.29      3.74 o 
 -12   2  12       29.13       26.45      8.19 o 
 -10   2  12      336.08      294.27      6.63 o 
  -8   2  12      664.89      625.61     14.27 o 
  -6   2  12      365.15      351.40      7.84 o 
  -4   2  12     1545.72     1460.91     25.89 o 
  -2   2  12      203.28      180.15     13.58 o 
   0   2  12     1867.40     1853.75     29.96 o 
   2   2  12      458.97      413.22     11.58 o 
   4   2  12      249.02      229.72     10.28 o 
   6   2  12      319.03      323.97     25.26 o 
   8   2  12        4.95       -0.16      4.56 o 
  10   2  12       48.54       54.62      6.37 o 
  12   2  12        3.90        8.72      4.75 o 
  14   2  12       21.39       39.74      7.09 o 
 -21   3  12       15.37       29.00      6.19 o 
 -19   3  12        2.72        2.59      7.69 o 
 -17   3  12       26.97       33.55      6.33 o 
 -15   3  12       13.04       22.09      7.89 o 
 -13   3  12      115.09      112.95      7.63 o 
 -11   3  12      178.37      164.72      8.39 o 
  -9   3  12      139.00      135.25      7.53 o 
  -7   3  12      147.94      136.18      9.98 o 
  -5   3  12      642.39      613.09     25.97 o 
  -3   3  12      128.22       99.64     14.88 o 
  -1   3  12      111.56      119.10      5.07 o 
   1   3  12       25.71       23.37      2.77 o 
   3   3  12      288.58      305.58      9.18 o 
   5   3  12       98.54      104.94      7.47 o 
   7   3  12       43.96       45.10      5.56 o 
   9   3  12       21.06       25.43      5.08 o 
  11   3  12       39.57       37.51      9.98 o 
  13   3  12       18.22       24.14      7.49 o 
 -18   4  12        3.95        2.97      6.28 o 
 -16   4  12        6.86       10.93      6.08 o 
 -14   4  12       42.73       39.47      6.49 o 
 -12   4  12        1.01        1.97      6.17 o 
 -10   4  12      184.16      173.33      9.52 o 
  -8   4  12      137.18      148.86      8.06 o 
  -6   4  12      177.06      170.01     15.98 o 
  -4   4  12        5.68        0.66      4.08 o 
  -2   4  12       62.27       67.69     10.68 o 
   0   4  12      175.46      161.61      5.63 o 
   2   4  12       35.10       42.83     12.38 o 
   4   4  12       36.68       37.62      6.38 o 
   6   4  12       61.56       75.46      6.85 o 
   8   4  12       25.92       27.60      7.39 o 
  10   4  12       38.06       30.23      5.42 o 
  12   4  12       10.33       13.16      8.59 o 
 -17   5  12       12.45       19.10     11.68 o 
 -15   5  12        4.52        3.86      5.56 o 
 -13   5  12        7.52        7.73      5.95 o 
 -11   5  12       31.53       39.02      6.27 o 
  -9   5  12       45.24       49.59      6.35 o 
  -7   5  12       59.98       64.45      6.38 o 
  -5   5  12       83.36       90.73     14.88 o 
  -3   5  12      183.64      215.00      9.25 o 
  -1   5  12       35.06       45.39      5.42 o 
   1   5  12      162.88      185.67      7.31 o 
   3   5  12      104.68      123.00     12.18 o 
   5   5  12      117.06      126.20     11.78 o 
   7   5  12        5.05       20.97     10.58 o 
   9   5  12       11.07       13.98     10.18 o 
 -12   6  12       37.59       48.32     11.18 o 
 -10   6  12       11.58        6.99     10.98 o 
  -8   6  12        4.32       10.98     11.98 o 
  -6   6  12       34.75       23.56      9.18 o 
  -4   6  12       25.39       48.52      9.38 o 
  -2   6  12      121.08      146.77     13.98 o 
   0   6  12       53.02       71.74      9.43 o 
   2   6  12      149.04      181.51     13.98 o 
   4   6  12       61.30       63.50     12.38 o 
 -22   0  13       17.46       21.96      7.99 o 
 -20   0  13        3.96       -1.80      8.79 o 
 -18   0  13       52.69       47.32      8.39 o 
 -16   0  13       88.16       84.46     10.18 o 
 -14   0  13       12.65        8.19      5.39 o 
 -12   0  13       10.48       17.37      6.79 o 
 -10   0  13        6.42        6.99      3.39 o 
  -8   0  13      149.07      138.39      6.59 o 
  -6   0  13      735.82      729.20     20.58 o 
  -4   0  13      234.06      218.28      8.19 o 
  -2   0  13      792.38      796.36     21.58 o 
   0   0  13       30.55       22.95      4.89 o 
   2   0  13       93.30       81.87      5.79 o 
   4   0  13       50.37       59.50      7.79 o 
   6   0  13      309.86      290.78     14.38 o 
   8   0  13       11.87       14.78      6.39 o 
  10   0  13       70.99       39.34      9.78 o 
  12   0  13        2.06        2.60      5.99 o 
  14   0  13        4.54        1.60      9.18 o 
 -21   1  13       14.44       16.77      6.03 o 
 -19   1  13       12.23       15.55      7.40 o 
 -17   1  13       51.62       52.00      5.92 o 
 -15   1  13      145.35      151.99      8.12 o 
 -13   1  13      205.54      202.90      8.78 o 
 -11   1  13       89.31       90.01     12.08 o 
  -9   1  13       35.54       40.65      5.59 o 
  -7   1  13       37.90       41.55      3.66 o 
  -5   1  13       86.37       87.05      7.39 o 
  -3   1  13      305.87      308.54      8.49 o 
  -1   1  13      319.19      284.64      4.49 o 
   1   1  13       29.82       31.78      2.36 o 
   3   1  13      119.49      100.20      7.20 o 
   5   1  13       10.85       12.16      4.69 o 
   7   1  13       15.82       14.48      5.31 o 
   9   1  13        6.49        4.73      4.89 o 
  11   1  13       16.75       16.79     12.68 o 
  13   1  13        0.17        1.80      4.52 o 
 -20   2  13       15.53       26.99      6.25 o 
 -18   2  13        7.75        7.05      5.75 o 
 -16   2  13       25.88       27.53      5.17 o 
 -14   2  13       92.29       83.34      6.27 o 
 -12   2  13       54.68       51.00      6.07 o 
 -10   2  13       11.13       17.32      9.68 o 
  -8   2  13      358.52      361.57      9.96 o 
  -6   2  13      880.37      805.06     20.98 o 
  -4   2  13       10.29       15.61      2.97 o 
  -2   2  13      671.56      572.38     12.98 o 
   0   2  13      140.15      122.64      6.90 o 
   2   2  13       34.22       32.49     18.97 o 
   4   2  13       79.50      102.09      7.08 o 
   6   2  13       52.81       47.78      6.54 o 
   8   2  13        3.28        7.88      5.33 o 
  10   2  13       27.65       43.24      6.24 o 
  12   2  13       29.41       32.19      7.06 o 
 -19   3  13        1.61        2.05      8.09 o 
 -17   3  13        7.86       13.95      5.50 o 
 -15   3  13       35.46       40.13      6.28 o 
 -13   3  13       13.42        7.43      4.55 o 
 -11   3  13       44.16       56.15      6.19 o 
  -9   3  13       44.82       33.27      4.89 o 
  -7   3  13       14.66       26.82      5.43 o 
  -5   3  13      115.96      106.35      7.05 o 
  -3   3  13      174.84      171.44      8.35 o 
  -1   3  13      309.54      297.58     10.21 o 
   1   3  13      242.04      226.02      7.21 o 
   3   3  13      180.08      175.71      7.93 o 
   5   3  13       17.74       16.90      4.94 o 
   7   3  13        5.69       10.80      4.43 o 
   9   3  13        5.96       11.18      7.49 o 
  11   3  13       10.26       15.02      5.79 o 
 -18   4  13        3.83        7.99      6.35 o 
 -16   4  13        4.84        6.84      5.56 o 
 -14   4  13        6.61       15.84      6.90 o 
 -12   4  13       13.48        9.69      5.56 o 
 -10   4  13       39.74       34.65      9.88 o 
  -8   4  13       48.58       49.24      6.52 o 
  -6   4  13      125.22      129.83      7.67 o 
  -4   4  13        5.36       10.43      6.42 o 
  -2   4  13       45.89       62.10      6.42 o 
   0   4  13       12.26        8.01      4.27 o 
   2   4  13       21.15       18.31     12.78 o 
   4   4  13       17.40        6.03      5.65 o 
   6   4  13        4.34        8.95      4.96 o 
   8   4  13        0.01        2.17      9.08 o 
  10   4  13       36.73       43.89      7.45 o 
 -15   5  13       11.08       11.44      6.54 o 
 -13   5  13        6.22       13.03      6.29 o 
 -11   5  13        5.37       19.27     12.58 o 
  -9   5  13       16.05       14.69      5.50 o 
  -7   5  13       22.79       26.01      5.98 o 
  -5   5  13        8.95       12.61      7.34 o 
  -3   5  13       12.77       10.12      5.35 o 
  -1   5  13       21.58       33.45      5.57 o 
   1   5  13       11.38        9.97      4.58 o 
   3   5  13       12.73       -4.19     13.38 o 
   5   5  13       13.00       19.17     10.78 o 
   7   5  13        2.79        8.39      8.99 o 
  -8   6  13       16.43       16.77      9.78 o 
  -6   6  13       77.58       91.65     11.78 o 
  -4   6  13       63.24       74.88     12.38 o 
  -2   6  13        6.98       22.56      9.78 o 
   0   6  13       32.15       37.12      7.90 o 
 -20   0  14        3.02        8.19      8.59 o 
 -18   0  14        6.51       10.58      6.19 o 
 -16   0  14       45.20       46.32      7.59 o 
 -14   0  14        0.36       10.38      5.99 o 
 -12   0  14       65.90       49.72      7.99 o 
 -10   0  14       72.36       60.70      8.99 o 
  -8   0  14        0.25       -5.19      5.19 o 
  -6   0  14      248.28      287.77     12.58 o 
  -4   0  14      532.95      530.92     17.18 o 
  -2   0  14      607.60      638.22     17.78 o 
   0   0  14      192.31      184.54      8.24 o 
   2   0  14        7.13        4.59      7.99 o 
   4   0  14       21.99       19.57      6.59 o 
   6   0  14       74.48      100.84      9.78 o 
   8   0  14       28.89       16.37      9.38 o 
  10   0  14        3.13        5.19      7.99 o 
  12   0  14       16.31       10.78      8.39 o 
 -19   1  14       14.27       21.36      5.77 o 
 -17   1  14        9.15        8.93      8.79 o 
 -15   1  14        0.04       -1.51      4.96 o 
 -13   1  14       12.12        3.37      5.25 o 
 -11   1  14        5.08        8.33      4.65 o 
  -9   1  14      239.35      239.69      8.97 o 
  -7   1  14       74.18       69.56      6.00 o 
  -5   1  14      550.70      523.45     11.86 o 
  -3   1  14       24.89       32.50      5.69 o 
  -1   1  14      512.47      466.37      7.96 o 
   1   1  14       57.66       46.13      4.30 o 
   3   1  14      337.26      334.58     10.24 o 
   5   1  14      160.88      150.77      7.98 o 
   7   1  14      113.59      121.74      7.83 o 
   9   1  14       62.36       65.52      7.39 o 
  11   1  14        1.38        7.26     10.88 o 
 -18   2  14        9.23       12.78      7.19 o 
 -16   2  14        4.62       -1.67      7.79 o 
 -14   2  14       69.47       56.58      9.58 o 
 -12   2  14       10.64        1.68      8.79 o 
 -10   2  14      124.82      122.38      7.58 o 
  -8   2  14       12.51        5.92      4.65 o 
  -6   2  14       62.77       70.16      7.67 o 
  -4   2  14       63.28       79.09      7.59 o 
  -2   2  14      258.17      236.71     15.48 o 
   0   2  14      175.77      201.39      6.31 o 
   2   2  14       90.62       87.58      6.27 o 
   4   2  14      173.75      190.55      8.52 o 
   6   2  14       73.71       63.28      6.41 o 
   8   2  14        1.14       -1.35      5.08 o 
  10   2  14       16.52       16.50      8.49 o 
 -17   3  14       11.14       16.79      6.89 o 
 -15   3  14       38.96       60.96      8.69 o 
 -13   3  14        6.70       13.04     10.38 o 
 -11   3  14       21.23       24.67      5.40 o 
  -9   3  14       52.14       56.91      7.05 o 
  -7   3  14       22.69       19.70      5.47 o 
  -5   3  14       31.86       37.35      5.37 o 
  -3   3  14       39.00       29.94      5.71 o 
  -1   3  14       96.10       84.72      4.75 o 
   1   3  14       26.74       29.37      4.09 o 
   3   3  14        6.64        7.41      8.59 o 
   5   3  14       50.50       42.47      6.49 o 
   7   3  14        0.10       -0.16      5.12 o 
   9   3  14       22.13       17.54      7.99 o 
 -16   4  14       12.74       17.17      9.78 o 
 -14   4  14       28.74       36.40      6.39 o 
 -12   4  14        2.51       -3.14      5.55 o 
 -10   4  14       16.40       13.67      6.14 o 
  -8   4  14       36.60       45.28      6.05 o 
  -6   4  14       14.38       20.52      5.80 o 
  -4   4  14        4.17        0.10      5.51 o 
  -2   4  14        3.02        9.18      4.89 o 
   0   4  14        7.00       12.91      3.67 o 
   2   4  14       12.80       -0.46     14.68 o 
   4   4  14        3.46        2.18      5.11 o 
   6   4  14        3.32        0.96      6.00 o 
 -11   5  14       12.22        7.55      5.99 o 
  -9   5  14       18.98       21.48      7.19 o 
  -7   5  14       41.00       51.61      7.18 o 
  -5   5  14        2.08        3.93      6.39 o 
  -3   5  14       24.49       40.99      7.05 o 
  -1   5  14       45.91       56.95      6.10 o 
   1   5  14       11.13       10.93      4.99 o 
   3   5  14       19.38       18.17      8.99 o 
 -18   0  15       13.01        6.99     10.78 o 
 -16   0  15      131.20      151.76     13.98 o 
 -14   0  15       90.64       76.48     10.18 o 
 -12   0  15        1.02       -4.39      7.79 o 
 -10   0  15       77.90       68.69      9.38 o 
  -8   0  15       16.88       17.97      9.18 o 
  -6   0  15       24.57       17.17      8.19 o 
  -4   0  15       96.33      113.22     10.58 o 
  -2   0  15        5.06       -2.60      5.19 o 
   0   0  15       73.95       64.48      6.42 o 
   2   0  15      282.80      293.97     14.18 o 
   4   0  15       20.78       26.76     10.38 o 
   6   0  15      802.91      868.80     23.57 o 
   8   0  15        9.39        9.18     10.78 o 
 -17   1  15      117.30      131.39      9.02 o 
 -15   1  15       23.12       24.06      6.13 o 
 -13   1  15       70.93       66.52      7.79 o 
 -11   1  15       11.31       11.40      5.20 o 
  -9   1  15       86.42       73.54      6.37 o 
  -7   1  15        6.19       -0.67      4.94 o 
  -5   1  15      199.16      189.36      9.15 o 
  -3   1  15       81.39      104.41     12.78 o 
  -1   1  15       70.81       63.16      4.83 o 
   1   1  15      151.59      144.25      6.43 o 
   3   1  15      517.37      525.69     12.92 o 
   5   1  15      114.99      111.26      8.59 o 
   7   1  15       83.30       84.23      7.73 o 
   9   1  15       66.99       58.01     11.78 o 
 -16   2  15       46.59       37.23      6.95 o 
 -14   2  15       61.74       67.63     14.08 o 
 -12   2  15       40.40       33.25     14.58 o 
 -10   2  15      123.26      115.71      7.16 o 
  -8   2  15       58.21       60.04      8.09 o 
  -6   2  15       71.87       80.05      6.71 o 
  -4   2  15       39.57       49.40      6.29 o 
  -2   2  15       75.21       88.26      7.40 o 
   0   2  15       75.91       86.96      5.35 o 
   2   2  15       56.17       67.32      8.09 o 
   4   2  15       45.61       50.02      6.85 o 
   6   2  15       26.09       40.86     18.47 o 
   8   2  15        4.34        2.65      6.71 o 
 -15   3  15       50.00       59.81      7.29 o 
 -13   3  15      243.27      281.38     16.77 o 
 -11   3  15       30.00       37.70      6.91 o 
  -9   3  15       72.15       83.54     10.78 o 
  -7   3  15       28.36       22.17     16.47 o 
  -5   3  15       59.29       58.13      6.76 o 
  -3   3  15       75.65       69.50      9.88 o 
  -1   3  15       55.37       55.27      4.82 o 
   1   3  15       21.15       30.37      4.13 o 
   3   3  15        0.32       -0.92      4.98 o 
   5   3  15       30.15       20.24      6.19 o 
 -12   4  15      101.01      129.00      8.96 o 
 -10   4  15      124.54      130.79      9.53 o 
  -8   4  15        5.66        4.71      7.33 o 
  -6   4  15       24.02       17.42      7.54 o 
  -4   4  15        1.45       -3.86      5.69 o 
  -2   4  15       60.90       80.16      9.58 o 
   0   4  15       14.24       23.97     10.52 o 
   2   4  15       45.83       53.54      6.71 o 
 -16   0  16      359.42      406.21     17.77 o 
 -14   0  16        0.63        3.99      7.39 o 
 -12   0  16      205.33      234.24     13.98 o 
 -10   0  16       29.88       31.95      7.99 o 
  -8   0  16       25.17       30.95      7.79 o 
  -6   0  16        2.73        7.79      7.59 o 
  -4   0  16        0.15        4.99      5.79 o 
  -2   0  16       14.22       23.16      7.59 o 
   0   0  16      102.44      121.61      8.89 o 
   2   0  16      250.84      298.35     14.98 o 
   4   0  16        0.01        5.99      7.79 o 
   6   0  16       94.41       93.65     11.18 o 
 -15   1  16       32.73       42.04      7.22 o 
 -13   1  16       29.40       28.44      8.99 o 
 -11   1  16       35.04       29.13      5.89 o 
  -9   1  16      115.19      112.55      9.03 o 
  -7   1  16        5.46        5.40      4.87 o 
  -5   1  16       76.58       78.69      9.28 o 
  -3   1  16       76.04       84.20      9.09 o 
  -1   1  16       73.60       86.88      5.18 o 
   1   1  16       96.13       99.90      5.69 o 
   3   1  16       71.11       67.57      7.10 o 
   5   1  16       59.64       50.41      7.89 o 
 -14   2  16        2.90        9.33      5.31 o 
 -12   2  16       37.49       31.96      9.78 o 
 -10   2  16       11.48       21.79      5.06 o 
  -8   2  16       43.18       48.43      6.77 o 
  -6   2  16       50.35       42.59      6.51 o 
  -4   2  16       92.75      101.44      9.98 o 
  -2   2  16       62.06       62.83      7.33 o 
   0   2  16        2.79       -1.31      3.18 o 
   2   2  16       50.14       39.07      6.62 o 
   4   2  16       26.43       27.42      8.59 o 
 -11   3  16       15.41       22.90     10.38 o 
  -9   3  16       15.30       19.89      5.87 o 
  -7   3  16       17.26        8.08      5.13 o 
  -5   3  16       12.50        3.02      6.32 o 
  -3   3  16        7.75        2.65      6.27 o 
  -1   3  16       28.59       32.94      4.49 o 
   1   3  16        3.11        9.93      4.16 o 
 -12   0  17       40.47       26.76     11.38 o 
 -10   0  17       31.28       45.13      8.39 o 
  -8   0  17        8.61        6.79      7.99 o 
  -6   0  17        7.42       12.38      6.99 o 
  -4   0  17        6.28        4.79      6.79 o 
  -2   0  17        0.12        3.19      9.58 o 
   0   0  17        5.99        4.27      8.19 o 
 -11   1  17        4.44        5.99      5.60 o 
  -9   1  17       39.55       42.01      6.56 o 
  -7   1  17       21.48       10.32      5.64 o 
  -5   1  17       23.64       35.87      6.60 o 
  -3   1  17       24.20       32.98      7.39 o 
  -1   1  17       27.51       33.96      4.39 o 
   1   1  17       20.30       25.21      7.98 o 
  -8   2  17       56.28       67.32      7.90 o 
  -6   2  17        5.68        4.75      5.65 o 
  -4   2  17       86.56       93.24      7.95 o 
  -2   2  17       25.18       31.68      6.37 o 
                                                 
